# Supplementary material for: 1,1-Dimethyl­biguanidium(2+) dinitrate
Source: Acta Crystallogr Sect E Struct Rep Online. 2011 Dec 3;68(Pt 1):o18–9. doi: 10.1107/S1600536811051105 (PMC3254359; doi:10.1107/S1600536811051105)
Supplement: Supplementary file 1 [file e-68-00o18-sup1.cif]

##############################################################################
#                                                                            #
# This CIF contains the data in a paper accepted for publication in          #
# Acta Crystallographica Section E. It conforms to the requirements of       #
# Notes for Authors for Acta Crystallographica Section E, and has been       #
# peer reviewed under the auspices of the IUCr Commission on Journals.       #
#                                                                            #
# Full details of the Crystallographic Information File format               #
# are given in the paper "The Crystallographic Information File (CIF):       #
# a New Standard Archive File for Crystallography" by S. R. Hall, F. H.      #
# Allen and I. D. Brown [Acta Cryst. (1991), A47, 655-685].                  #
#                                                                            #
# The current version of the core CIF dictionary is obtainable from          #
# ftp://ftp.iucr.org/pub/cif_core.dic.                                       #
#                                                                            #
# Software is freely available for graphical display of the structure(s)     #
# in this CIF. For information consult the CIF software page                 #
# http://www.iucr.org/resources/cif/software.                                #
#                                                                            #
# This file may be used for bona fide research purposes within the           #
# scientific community so long as proper attribution is given to the journal # 
# article from which it was obtained.                                        #
#                                                                            #
##############################################################################
data_global
_audit_creation_method
;
machine and manual editing
;
_journal_date_recd_electronic     2011-11-18
_journal_date_accepted     2011-11-28
_journal_name_full     'Acta Crystallographica, Section E'
_journal_year     2012
_journal_volume     68
_journal_issue      1
_journal_page_first     o18
_journal_page_last     o19
_journal_paper_category     QO
_journal_paper_doi     10.1107/S1600536811051105
_journal_coeditor_code     ZQ2139
_publ_contact_author_name     'Michaela Fridrichov\'a'
_publ_contact_author_address
;
Department of Inorganic Chemistry
Faculty of Science
Charles University in Prague
Hlavova 2030
12843 Prague 2
Czech Republic
;
_publ_contact_author_email     'fantom.ag@seznam.cz'
_publ_contact_author_fax     '+00420221951253'
_publ_contact_author_phone     '+00420221951253'
_publ_section_title
;
1,1-Dimethylbiguanidium(2+) dinitrate
;
loop_
    _publ_author_name
    _publ_author_address
    "Fridrichov\'a, Michaela"
;
Department of Inorganic Chemistry
Faculty of Science
Charles University in Prague
Hlavova 2030
12843 Prague 2
Czech Republic
;
    "C\'isa\<rov\'a, Ivana"
;
Department of Inorganic Chemistry
Faculty of Science
Charles University in Prague
Hlavova 2030
12843 Prague 2
Czech Republic
;
    "N\<emec, Ivan"
;
Department of Inorganic Chemistry
Faculty of Science
Charles University in Prague
Hlavova 2030
12843 Prague 2
Czech Republic
;
data_I
_chemical_name_systematic
;
1,1-Dimethylbiguanidium(2+) dinitrate
;
_chemical_name_common
;
1,1-Dimethylbiguanidium(2+) dinitrate
metformin nitrate
;
_chemical_formula_moiety     'C4 H13 N5 2+, 2(N O3 -)'
_chemical_formula_sum     'C4 H13 N7 O6'
_chemical_formula_iupac     'C4 H13 N5 2+, 2N O3 -'
_chemical_formula_weight     255.21
_chemical_melting_point     ?
_symmetry_cell_setting     monoclinic
_symmetry_space_group_name_H-M     'P 21/c'
_symmetry_space_group_name_Hall     '-P 2ybc'
loop_
    _symmetry_equiv_pos_as_xyz
    'x, y, z'
    '-x, y+1/2, -z+1/2'
    '-x, -y, -z'
    'x, -y-1/2, z-1/2'
_cell_length_a     7.7850(2)
_cell_length_b     5.7313(2)
_cell_length_c     26.5321(7)
_cell_angle_alpha     90.00
_cell_angle_beta     101.6020(15)
_cell_angle_gamma     90.00
_cell_volume     1159.63(6)
_cell_formula_units_Z     4
_cell_measurement_reflns_used     2377
_cell_measurement_theta_min     1
_cell_measurement_theta_max     26.0
_cell_measurement_temperature     150(2)
_exptl_crystal_description     plate
_exptl_crystal_colour     colourless
_exptl_crystal_size_max     0.4
_exptl_crystal_size_mid     0.3
_exptl_crystal_size_min     0.18
_exptl_crystal_density_diffrn     1.462
_exptl_crystal_density_meas     ?
_exptl_crystal_density_method     'not measured'
_exptl_crystal_F_000     536
_exptl_absorpt_coefficient_mu     0.133
_exptl_absorpt_correction_type     none
_exptl_absorpt_process_details     ?
_exptl_absorpt_correction_T_min     ?
_exptl_absorpt_correction_T_max     ?
_exptl_special_details
;
Vibrational spectra were recorded on a Nicolet Magna 760 FTIR spectrometer: IR
spectra using DRIFTS technique in the 100 - 4000 cm^-1^ region, with 2 cm^-1^
resolution and Happ-Genzel apodization, Raman spectra using Nicolet Nexus FT
Raman module (1064 nm N d:YVO4 laser excitation, 200 mW power at the sample)
in the 100--3700 cm^-1^ region, with 2 cm^-1^ resolution and Happ-Genzel
apodization. For further characterization of the studied compound vibrational
spectra are given as a peaklist: IR spectra: 464 m, 505 m, 583 m, 602 m, 722
m, 824 m, 848 w, 937 m, 981 m,1043 m, 1052 m, 1111 m, 1145 m, 1184 m, 1283 m,
1312 m, 1385 m, 1406 s, 1416 s, 1459 m,1486 s, 1574 s, 1600 s, 1630 s, 1659 s,
1748 w, 2080 w, 2134 w, 2340 w, 2445 w, 2471 w, 2619 w, 2737 w, 2797 w, 2879
m, 2953 m, 2981 m, 3177 s, 3327 s. Raman spectra: 158 s, 197 m, 258 w, 332 w,
409 w, 441 w, 476 w, 490 w, 602 m, 709 w, 736 m, 844 m, 939 s, 1042 versus,
1061 m, 1100 m, 1144 w, 1186 w, 1262 w, 1286 w, 1413 m, 1430 w, 1457 m, 1475
m, 1500 m, 1597 w, 1662 w, 1674 w, 2813 w, 2880 m, 2935 s, 2956 m, 3012 w,
3114 w,3220 w, 3294 w, 3340 w.
;
_diffrn_ambient_temperature     150(2)
_diffrn_radiation_type     MoK\a
_diffrn_radiation_wavelength     0.71073
_diffrn_radiation_source     'fine-focus sealed tube'
_diffrn_radiation_monochromator     graphite
_diffrn_measurement_device_type     'Nonius KappaCCD area-detector'
_diffrn_measurement_method     '\f and \w scans to fill the Ewald sphere'
_diffrn_detector_area_resol_mean     9.091
_diffrn_reflns_number     13222
_diffrn_reflns_av_R_equivalents     0.050
_diffrn_reflns_av_sigmaI/netI     0.0303
_diffrn_reflns_theta_min     2.67
_diffrn_reflns_theta_max     26.03
_diffrn_reflns_theta_full     26.03
_diffrn_measured_fraction_theta_max     0.976
_diffrn_measured_fraction_theta_full     0.976
_diffrn_reflns_limit_h_min     -9
_diffrn_reflns_limit_h_max     9
_diffrn_reflns_limit_k_min     -7
_diffrn_reflns_limit_k_max     7
_diffrn_reflns_limit_l_min     -32
_diffrn_reflns_limit_l_max     32
_diffrn_standards_number     0
_diffrn_standards_interval_count     .
_diffrn_standards_interval_time     .
_diffrn_standards_decay_%     ?
_refine_special_details
;
Refinement of <i>F</i>^2^ against ALL reflections. The weighted <i>R</i>-factor
<i>wR</i> and goodness of fit <i>S</i> are based on <i>F</i>^2^, conventional
<i>R</i>-factors <i>R</i> are based on <i>F</i>, with <i>F</i> set to zero for
negative <i>F</i>^2^. The threshold expression of <i>F</i>^2^ >
\s(<i>F</i>^2^) is used only for calculating <i>R</i>-factors(gt) <i>etc</i>.
and is not relevant to the choice of reflections for refinement.
<i>R</i>-factors based on <i>F</i>^2^ are statistically about twice as large
as those based on <i>F</i>, and <i>R</i>- factors based on ALL data will be
even larger.
;
_reflns_number_total     2228
_reflns_number_gt     1913
_reflns_threshold_expression     I>2\s(I)
_refine_ls_structure_factor_coef     Fsqd
_refine_ls_matrix_type     full
_refine_ls_R_factor_all     0.0479
_refine_ls_R_factor_gt     0.0406
_refine_ls_wR_factor_gt     0.1054
_refine_ls_wR_factor_ref     0.1127
_refine_ls_goodness_of_fit_ref     1.084
_refine_ls_restrained_S_all     1.085
_refine_ls_number_reflns     2228
_refine_ls_number_parameters     178
_refine_ls_number_restraints     7
_refine_ls_hydrogen_treatment     mixed
_refine_ls_weighting_scheme     calc
_refine_ls_weighting_details
              'w=1/[\s^2^(Fo^2^)+(0.0581P)^2^+0.3152P] where P=(Fo^2^+2Fc^2^)/3'
_atom_sites_solution_hydrogens     difmap
_atom_sites_solution_primary     direct
_atom_sites_solution_secondary     difmap
_refine_ls_shift/su_max     0.000
_refine_ls_shift/su_mean     0.000
_refine_diff_density_max     0.191
_refine_diff_density_min     -0.238
_refine_ls_extinction_method     none
_refine_ls_extinction_coef     0.037(12)
loop_
    _atom_type_symbol
    _atom_type_description
    _atom_type_scat_dispersion_real
    _atom_type_scat_dispersion_imag
    _atom_type_scat_source
    'C' 'C' 0.0033 0.0016
                         'International Tables Vol C Tables 4.2.6.8 and 6.1.1.4'
    'H' 'H' 0.0000 0.0000
                         'International Tables Vol C Tables 4.2.6.8 and 6.1.1.4'
    'N' 'N' 0.0061 0.0033
                         'International Tables Vol C Tables 4.2.6.8 and 6.1.1.4'
    'O' 'O' 0.0106 0.0060
                         'International Tables Vol C Tables 4.2.6.8 and 6.1.1.4'
_computing_data_collection
      '<i>COLLECT</i> (Hooft, 1998) and <i>DENZO</i> (Otwinowski & Minor, 1997)'
_computing_cell_refinement
      '<i>COLLECT</i> (Hooft, 1998) and <i>DENZO</i> (Otwinowski & Minor, 1997)'
_computing_data_reduction
      '<i>COLLECT</i> (Hooft, 1998) and <i>DENZO</i> (Otwinowski & Minor, 1997)'
_computing_structure_solution     '<i>SIR92</i> (Altomare <i>et al.</i>, 1993)'
_computing_structure_refinement     '<i>SHELXL97</i> (Sheldrick, 2008)'
_computing_molecular_graphics
             '<i>PLATON</i> (Spek, 2009) and <i>DIAMOND</i> (Brandenburg, 2006)'
_computing_publication_material     '<i>publCIF</i> (Westrip, 2010)'
loop_
    _atom_site_type_symbol
    _atom_site_label
    _atom_site_fract_x
    _atom_site_fract_y
    _atom_site_fract_z
    _atom_site_U_iso_or_equiv
    _atom_site_adp_type
    _atom_site_calc_flag
    _atom_site_refinement_flags
    _atom_site_occupancy
    _atom_site_symmetry_multiplicity
    _atom_site_disorder_assembly
    _atom_site_disorder_group
    C C1 0.31918(18) 0.4058(2) 0.08102(5) 0.0302(3) Uani d . 1 1 . .
    C C2 0.18235(17) 0.5649(2) 0.14924(5) 0.0292(3) Uani d . 1 1 . .
    C C3 0.0566(2) 0.8084(3) 0.20625(6) 0.0413(4) Uani d . 1 1 . .
    H H3A 0.0727 0.6757 0.2300 0.062 Uiso calc R 1 1 . .
    H H3B -0.0587 0.8789 0.2053 0.062 Uiso calc R 1 1 . .
    H H3C 0.1484 0.9245 0.2179 0.062 Uiso calc R 1 1 . .
    C C4 -0.0215(2) 0.8737(3) 0.11244(6) 0.0390(4) Uani d . 1 1 . .
    H H4A 0.0252 0.8402 0.0815 0.059 Uiso calc R 1 1 . .
    H H4B -0.0020 1.0386 0.1217 0.059 Uiso calc R 1 1 . .
    H H4C -0.1475 0.8403 0.1056 0.059 Uiso calc R 1 1 . .
    N N1 0.47682(16) 0.4787(2) 0.10136(5) 0.0346(3) Uani d D 1 1 . .
    H H11 0.567(2) 0.428(3) 0.0891(7) 0.042 Uiso d D 1 1 . .
    H H12 0.497(2) 0.586(3) 0.1260(6) 0.042 Uiso d D 1 1 . .
    N N2 0.28755(18) 0.2669(2) 0.04101(5) 0.0356(3) Uani d D 1 1 . .
    H H21 0.372(2) 0.217(3) 0.0291(7) 0.043 Uiso d D 1 1 . .
    H H22 0.184(2) 0.210(3) 0.0295(7) 0.043 Uiso d D 1 1 . .
    N N3 0.17655(15) 0.4775(2) 0.10035(4) 0.0312(3) Uani d D 1 1 . .
    H H3 0.0744(19) 0.459(3) 0.0822(6) 0.037 Uiso d D 1 1 . .
    N N4 0.29198(17) 0.4743(2) 0.18829(5) 0.0349(3) Uani d D 1 1 . .
    H H41 0.319(2) 0.542(3) 0.2192(6) 0.042 Uiso d D 1 1 . .
    H H42 0.354(2) 0.357(3) 0.1842(7) 0.042 Uiso d D 1 1 . .
    N N5 0.06775(15) 0.7280(2) 0.15485(4) 0.0315(3) Uani d . 1 1 . .
    N N6 0.53721(16) 0.9772(2) 0.18120(4) 0.0338(3) Uani d . 1 1 . .
    O O1 0.39367(14) 0.9879(2) 0.15067(4) 0.0453(3) Uani d . 1 1 . .
    O O2 0.62993(15) 0.7999(2) 0.18337(5) 0.0505(4) Uani d . 1 1 . .
    O O3 0.58703(17) 1.1475(2) 0.21013(4) 0.0495(3) Uani d . 1 1 . .
    N N7 0.78091(15) 0.2624(2) 0.02958(5) 0.0327(3) Uani d . 1 1 . .
    O O4 0.63326(15) 0.1814(2) 0.01442(5) 0.0581(4) Uani d . 1 1 . .
    O O5 0.81006(13) 0.3970(2) 0.06767(4) 0.0412(3) Uani d . 1 1 . .
    O O6 0.90260(14) 0.2106(2) 0.00741(4) 0.0446(3) Uani d . 1 1 . .
loop_
    _atom_site_aniso_label
    _atom_site_aniso_U_11
    _atom_site_aniso_U_22
    _atom_site_aniso_U_33
    _atom_site_aniso_U_12
    _atom_site_aniso_U_13
    _atom_site_aniso_U_23
    C1 0.0339(7) 0.0290(7) 0.0289(7) 0.0024(6) 0.0091(5) 0.0016(5)
    C2 0.0290(7) 0.0307(7) 0.0303(7) -0.0027(6) 0.0119(5) 0.0016(5)
    C3 0.0397(8) 0.0511(10) 0.0367(8) 0.0086(7) 0.0164(6) -0.0039(7)
    C4 0.0417(8) 0.0349(8) 0.0411(8) 0.0073(7) 0.0099(6) 0.0040(6)
    N1 0.0315(7) 0.0381(7) 0.0371(7) -0.0009(5) 0.0137(5) -0.0086(5)
    N2 0.0357(7) 0.0412(7) 0.0308(6) 0.0008(6) 0.0087(5) -0.0071(5)
    N3 0.0273(6) 0.0373(7) 0.0298(6) 0.0026(5) 0.0074(5) -0.0018(5)
    N4 0.0381(7) 0.0377(7) 0.0302(6) 0.0078(6) 0.0095(5) 0.0022(5)
    N5 0.0306(6) 0.0344(6) 0.0318(6) 0.0033(5) 0.0116(5) 0.0007(5)
    N6 0.0361(7) 0.0345(7) 0.0321(6) -0.0019(5) 0.0098(5) -0.0009(5)
    O1 0.0395(6) 0.0408(7) 0.0513(7) -0.0015(5) -0.0010(5) 0.0057(5)
    O2 0.0410(7) 0.0419(7) 0.0667(8) 0.0099(5) 0.0062(5) -0.0108(6)
    O3 0.0708(8) 0.0346(6) 0.0387(6) -0.0015(6) 0.0004(5) -0.0067(5)
    N7 0.0311(6) 0.0348(7) 0.0337(6) 0.0022(5) 0.0100(5) -0.0032(5)
    O4 0.0355(6) 0.0671(8) 0.0749(9) -0.0132(6) 0.0188(6) -0.0362(7)
    O5 0.0373(6) 0.0458(7) 0.0400(6) 0.0018(5) 0.0069(4) -0.0150(5)
    O6 0.0345(6) 0.0628(8) 0.0403(6) 0.0094(5) 0.0163(5) -0.0049(5)
_geom_special_details
;
All e.s.d.'s (except the e.s.d. in the dihedral angle between two l.s. planes)
are estimated using the full covariance matrix. The cell e.s.d.'s are taken
into account individually in the estimation of e.s.d.'s in distances, angles
and torsion angles; correlations between e.s.d.'s in cell parameters are only
used when they are defined by crystal symmetry. An approximate (isotropic)
treatment of cell e.s.d.'s is used for estimating e.s.d.'s involving l.s.
planes.
;
loop_
    _geom_bond_atom_site_label_1
    _geom_bond_atom_site_label_2
    _geom_bond_site_symmetry_2
    _geom_bond_distance
    _geom_bond_publ_flag
    C1 N1 . 1.3060(19) ?
    C1 N2 . 1.3100(19) ?
    C1 N3 . 1.3763(17) ?
    C2 N4 . 1.3098(18) ?
    C2 N5 . 1.3212(18) ?
    C2 N3 . 1.3827(17) ?
    C3 N5 . 1.4584(19) ?
    C3 H3A . 0.9800 ?
    C3 H3B . 0.9800 ?
    C3 H3C . 0.9800 ?
    C4 N5 . 1.4601(19) ?
    C4 H4A . 0.9800 ?
    C4 H4B . 0.9800 ?
    C4 H4C . 0.9800 ?
    N1 H11 . 0.878(14) ?
    N1 H12 . 0.891(14) ?
    N2 H21 . 0.837(14) ?
    N2 H22 . 0.867(14) ?
    N3 H3 . 0.849(14) ?
    N4 H41 . 0.893(14) ?
    N4 H42 . 0.846(14) ?
    N6 O2 . 1.2411(17) ?
    N6 O1 . 1.2428(16) ?
    N6 O3 . 1.2538(16) ?
    N7 O4 . 1.2301(16) ?
    N7 O6 . 1.2474(15) ?
    N7 O5 . 1.2551(16) ?
loop_
    _geom_angle_atom_site_label_1
    _geom_angle_atom_site_label_2
    _geom_angle_atom_site_label_3
    _geom_angle_site_symmetry_1
    _geom_angle_site_symmetry_3
    _geom_angle
    _geom_angle_publ_flag
    N1 C1 N2 . . 122.49(13) ?
    N1 C1 N3 . . 120.79(13) ?
    N2 C1 N3 . . 116.70(13) ?
    N4 C2 N5 . . 122.59(13) ?
    N4 C2 N3 . . 119.46(13) ?
    N5 C2 N3 . . 117.80(12) ?
    N5 C3 H3A . . 109.5 ?
    N5 C3 H3B . . 109.5 ?
    H3A C3 H3B . . 109.5 ?
    N5 C3 H3C . . 109.5 ?
    H3A C3 H3C . . 109.5 ?
    H3B C3 H3C . . 109.5 ?
    N5 C4 H4A . . 109.5 ?
    N5 C4 H4B . . 109.5 ?
    H4A C4 H4B . . 109.5 ?
    N5 C4 H4C . . 109.5 ?
    H4A C4 H4C . . 109.5 ?
    H4B C4 H4C . . 109.5 ?
    C1 N1 H11 . . 119.7(11) ?
    C1 N1 H12 . . 122.4(11) ?
    H11 N1 H12 . . 117.7(16) ?
    C1 N2 H21 . . 118.6(12) ?
    C1 N2 H22 . . 121.5(12) ?
    H21 N2 H22 . . 119.3(18) ?
    C1 N3 C2 . . 125.54(12) ?
    C1 N3 H3 . . 119.0(12) ?
    C2 N3 H3 . . 115.3(12) ?
    C2 N4 H41 . . 123.6(12) ?
    C2 N4 H42 . . 120.7(12) ?
    H41 N4 H42 . . 115.1(16) ?
    C2 N5 C3 . . 119.81(12) ?
    C2 N5 C4 . . 123.05(12) ?
    C3 N5 C4 . . 115.56(12) ?
    O2 N6 O1 . . 120.59(12) ?
    O2 N6 O3 . . 120.23(12) ?
    O1 N6 O3 . . 119.18(13) ?
    O4 N7 O6 . . 120.27(12) ?
    O4 N7 O5 . . 120.08(11) ?
    O6 N7 O5 . . 119.65(12) ?
loop_
    _geom_hbond_atom_site_label_D
    _geom_hbond_atom_site_label_H
    _geom_hbond_atom_site_label_A
    _geom_hbond_site_symmetry_A
    _geom_hbond_distance_DH
    _geom_hbond_distance_HA
    _geom_hbond_distance_DA
    _geom_hbond_angle_DHA
    N1 H12 O2 . 0.891(14) 2.062(15) 2.9158(17) 160.3(16)
    N1 H12 O1 . 0.891(14) 2.565(16) 3.3151(17) 142.4(14)
    N1 H11 O5 . 0.878(14) 2.091(15) 2.9463(16) 164.2(16)
    N1 H11 O4 . 0.878(14) 2.571(16) 3.2920(17) 139.9(14)
    N2 H21 O4 . 0.837(14) 2.154(15) 2.9571(18) 160.9(17)
    N2 H21 O4 3_655 0.837(14) 2.557(17) 3.0833(17) 122.0(15)
    N2 H22 O6 1_455 0.867(14) 2.149(15) 2.9674(18) 157.2(17)
    N2 H22 O6 3_655 0.867(14) 2.640(17) 3.2503(18) 128.4(15)
    N3 H3 O5 1_455 0.849(14) 2.047(15) 2.8479(16) 156.9(16)
    N3 H3 O6 1_455 0.849(14) 2.586(15) 3.2947(17) 141.7(15)
    N4 H42 O3 1_545 0.846(14) 2.171(15) 2.9300(18) 149.3(16)
    N4 H42 O1 1_545 0.846(14) 2.340(16) 3.1164(18) 152.9(16)
    N4 H41 O3 2_645 0.893(14) 1.965(15) 2.8487(17) 169.8(17)
    C3 H3B O2 1_455 0.98 2.42 3.255(2) 143
    C4 H4A O6 3_665 0.98 2.55 3.519(2) 170
_iucr_refine_instructions_details
;
TITL ?
CELL 0.71073   7.7850   5.7313  26.5321  90.0000 101.6020  90.0000
ZERR    4  0.0002  0.0002  0.0007  0.0000  0.0015  0.0000
LATT  1
SYMM - X, 1/2 + Y, 1/2 - Z
SFAC  C   H   N   O
UNIT   16   52  28 24
LIST 4
ACTA
TEMP -123
BOND $H
FMAP 2
HTAB N1 O2
HTAB N1 O1
HTAB N1 O5
HTAB N1 O4
HTAB N2 O4
EQIV $1  -x+1, -y, -z
HTAB N2 O4_$1
EQIV $2  x-1, y, z
HTAB N2 O6_$2
EQIV $3  -x+1, -y, -z
HTAB N2 O6_$3
HTAB N3 O5_$2
HTAB N3 O6_$2
EQIV $4 x, y-1, z
HTAB N4 O3_$4
HTAB N4 O1_$4
EQIV $5 -x+1, y-1/2, -z+1/2
HTAB N4 O3_$5
HTAB
PLAN -20
L.S.  8
DFIX 0.88 N1 H11
DFIX 0.88 N1 H12
DFIX 0.88 N2 H21
DFIX 0.88 N2 H22
DFIX 0.88 N3 H3
DFIX 0.88 N4 H41
DFIX 0.88 N4 H42
OMIT  -3.0000 180
REM WGHT    0.062500    0.394800
REM WGHT    0.058000    0.318900
REM WGHT    0.058100    0.317500
WGHT    0.058100    0.315200
EXTI    0.037034
FVAR       1.67038
C1    1    0.319183    0.405755    0.081018    11.00000    0.03390    0.02899 =
         0.02892    0.00156    0.00911    0.00241
C2    1    0.182351    0.564877    0.149240    11.00000    0.02900    0.03074 =
         0.03028    0.00160    0.01187   -0.00268
C3    1    0.056618    0.808361    0.206247    11.00000    0.03966    0.05111 =
         0.03670   -0.00395    0.01638    0.00863
AFIX 137
H3A   2    0.072660    0.675682    0.230033    11.00000   -1.50000
H3B   2   -0.058655    0.878858    0.205332    11.00000   -1.50000
H3C   2    0.148369    0.924532    0.217917    11.00000   -1.50000
AFIX   0
C4    1   -0.021480    0.873740    0.112436    11.00000    0.04175    0.03492 =
         0.04110    0.00403    0.00989    0.00734
AFIX 137
H4A   2    0.025181    0.840183    0.081546    11.00000   -1.50000
H4B   2   -0.002028    1.038575    0.121659    11.00000   -1.50000
H4C   2   -0.147483    0.840270    0.105639    11.00000   -1.50000
AFIX   0
N1    3    0.476817    0.478688    0.101355    11.00000    0.03147    0.03809 =
         0.03708   -0.00855    0.01370   -0.00089
H11   2    0.566851    0.428302    0.089118    11.00000   -1.20000
H12   2    0.496821    0.586455    0.126041    11.00000   -1.20000
N2    3    0.287553    0.266873    0.041007    11.00000    0.03569    0.04121 =
         0.03077   -0.00714    0.00870    0.00084
H21   2    0.372294    0.217469    0.029057    11.00000   -1.20000
H22   2    0.183775    0.210461    0.029481    11.00000   -1.20000
N3    3    0.176555    0.477539    0.100346    11.00000    0.02727    0.03728 =
         0.02975   -0.00176    0.00742    0.00255
H3    2    0.074422    0.458945    0.082217    11.00000   -1.20000
N4    3    0.291983    0.474318    0.188291    11.00000    0.03807    0.03774 =
         0.03015    0.00216    0.00952    0.00785
H41   2    0.319477    0.541650    0.219238    11.00000   -1.20000
H42   2    0.353627    0.356896    0.184225    11.00000   -1.20000
N5    3    0.067749    0.728016    0.154846    11.00000    0.03060    0.03438 =
         0.03182    0.00071    0.01159    0.00326
N6    3    0.537207    0.977223    0.181201    11.00000    0.03611    0.03450 =
         0.03215   -0.00087    0.00981   -0.00191
O1    4    0.393666    0.987922    0.150671    11.00000    0.03951    0.04078 =
         0.05128    0.00571   -0.00105   -0.00154
O2    4    0.629931    0.799924    0.183367    11.00000    0.04097    0.04186 =
         0.06667   -0.01077    0.00620    0.00988
O3    4    0.587032    1.147488    0.210127    11.00000    0.07081    0.03456 =
         0.03871   -0.00665    0.00040   -0.00145
N7    3    0.780913    0.262423    0.029584    11.00000    0.03108    0.03476 =
         0.03370   -0.00317    0.01001    0.00215
O4    4    0.633256    0.181371    0.014417    11.00000    0.03547    0.06714 =
         0.07493   -0.03625    0.01883   -0.01316
O5    4    0.810055    0.396970    0.067673    11.00000    0.03731    0.04583 =
         0.04002   -0.01502    0.00691    0.00178
O6    4    0.902596    0.210582    0.007407    11.00000    0.03451    0.06278 =
         0.04032   -0.00487    0.01626    0.00939
HKLF 4
REM  ?
REM R1 =  0.0406 for   1913 Fo > 4sig(Fo)  and  0.0479 for all   2228 data
REM    178 parameters refined using      7 restraints
END
WGHT      0.0581      0.3152
REM Highest difference peak  0.191,  deepest hole -0.238,  1-sigma level  0.041
Q1    1   0.9409  0.3390  0.0211  11.00000  0.05    0.19
Q2    1   0.6731  0.1249  0.0408  11.00000  0.05    0.18
Q3    1   0.0282  0.7927  0.1404  11.00000  0.05    0.14
Q4    1   0.7284  0.8464  0.2072  11.00000  0.05    0.14
Q5    1   0.0860  0.6452  0.1513  11.00000  0.05    0.14
Q6    1   0.6467  0.8903  0.1579  11.00000  0.05    0.13
Q7    1   0.6515  0.2824  0.0114  11.00000  0.05    0.13
Q8    1   0.1294 -0.0605  0.0295  11.00000  0.05    0.13
Q9    1   0.4017  0.3560  0.1014  11.00000  0.05    0.13
Q10   1   0.6280  0.1705 -0.0005  11.00000  0.05    0.13
Q11   1   0.4604  0.1805  0.1854  11.00000  0.05    0.13
Q12   1   0.2914  0.0506  0.0759  11.00000  0.05    0.12
Q13   1   0.1544  0.7514  0.2344  11.00000  0.05    0.12
Q14   1   0.5273  0.3215  0.2133  11.00000  0.05    0.12
Q15   1   0.5703  0.6620  0.1613  11.00000  0.05    0.12
Q16   1   0.5241  1.0887  0.2168  11.00000  0.05    0.11
Q17   1   0.5588  0.8162  0.2263  11.00000  0.05    0.11
Q18   1   0.1838  0.4627  0.1161  11.00000  0.05    0.11
Q19   1   0.1162  0.0035  0.0037  11.00000  0.05    0.11
Q20   1   0.6783  1.0882  0.2118  11.00000  0.05    0.11
;
