# Supplementary material for: 1,1-Dimethyl­biguanidium(2+) dinitrate
Source: Acta Crystallogr Sect E Struct Rep Online. 2011 Dec 3;68(Pt 1):o18–9. doi: 10.1107/S1600536811051105 (PMC3254359; doi:10.1107/S1600536811051105)
Supplement: Supplementary file 2 [file e-68-00o18-Isup2.hkl]

# 
# h,k,l, Fc-squared, Fo-squared, sigma(Fo-squared) and status flag 
# 
data_I
_shelx_title ' ?' 
_shelx_refln_list_code          4 
_shelx_F_calc_maximum       54.09 
_exptl_crystal_F_000       536.00 
_reflns_d_resolution_high  0.8096 
 
loop_ 
 _symmetry_equiv_pos_as_xyz 
 'x, y, z' 
 '-x, y+1/2, -z+1/2' 
 '-x, -y, -z' 
 'x, -y-1/2, z-1/2' 
 
_cell_length_a     7.7850 
_cell_length_b     5.7313 
_cell_length_c    26.5321 
_cell_angle_alpha  90.000 
_cell_angle_beta  101.602 
_cell_angle_gamma  90.000 
 
_shelx_F_squared_multiplier     1.000 
 
loop_ 
 _refln_index_h 
 _refln_index_k 
 _refln_index_l 
 _refln_F_squared_calc 
 _refln_F_squared_meas 
 _refln_F_squared_sigma 
 _refln_observed_status 
   1   0   0      679.60      699.92     16.53 o 
   2   0   0        7.86        9.62      0.33 o 
   3   0   0      136.30      143.97      2.73 o 
   4   0   0      516.87      494.96      8.83 o 
   5   0   0      273.17      260.57      5.03 o 
   6   0   0       32.02       35.64      1.14 o 
   7   0   0      271.40      270.84      5.92 o 
   8   0   0      135.03      140.41      6.67 o 
   9   0   0      112.01      107.74      5.97 o 
   1   1   0     1566.85     1527.94    133.18 o 
   4   1   0      176.51      182.65      2.59 o 
   5   1   0      196.26      176.64      3.17 o 
   6   1   0      445.13      450.25      6.57 o 
   7   1   0       41.04       40.47      1.19 o 
   8   1   0      115.28      116.56      2.99 o 
   9   1   0       45.92       48.56      4.59 o 
   0   2   0       21.08       25.96      0.55 o 
   2   2   0       24.66       12.58      0.30 o 
   3   2   0     1875.32     1929.08     46.51 o 
   4   2   0      336.87      353.69      6.07 o 
   5   2   0       25.37       24.47      1.98 o 
   6   2   0      639.36      662.16     12.27 o 
   7   2   0      206.65      212.51      4.50 o 
   8   2   0       29.17       23.73      1.33 o 
   9   2   0        6.88        6.59      2.18 o 
   1   3   0        1.09        1.48      0.24 o 
   2   3   0      300.65      287.87      6.95 o 
   3   3   0      197.95      179.33      2.01 o 
   4   3   0      552.08      539.83      8.54 o 
   5   3   0      285.00      271.98     10.37 o 
   6   3   0        5.24        6.24      2.64 o 
   7   3   0        5.03        9.09      5.40 o 
   8   3   0       70.04       63.88      4.88 o 
   0   4   0     1168.21     1152.22     63.60 o 
   1   4   0      108.30       91.23      1.37 o 
   2   4   0        1.58        1.00      0.25 o 
   3   4   0       65.67       75.13      3.10 o 
   4   4   0       16.23       17.18      1.71 o 
   5   4   0       81.87       85.09      2.39 o 
   6   4   0       66.19       62.28      2.11 o 
   7   4   0       19.54       23.36      1.55 o 
   1   5   0       23.72       21.70      1.24 o 
   2   5   0      276.74      295.44      4.80 o 
   3   5   0        1.40        1.38      0.48 o 
   4   5   0        3.34        6.07      1.82 o 
   5   5   0        0.16        0.78      1.16 o 
   6   5   0      132.59      134.78      6.88 o 
   0   6   0        8.80       10.58      0.94 o 
   1   6   0      151.94      159.60      4.02 o 
   2   6   0      134.56      155.83      5.99 o 
   3   6   0        1.27        1.47      0.68 o 
   4   6   0       22.56       23.55      1.08 o 
   1   7   0       10.18        9.15      2.69 o 
  -9   1   1        6.21        7.02      1.32 o 
  -8   1   1      232.80      244.84      5.82 o 
  -7   1   1      262.25      279.40      5.41 o 
  -6   1   1       11.67       12.69      0.73 o 
  -5   1   1        0.14        1.15      0.32 o 
  -4   1   1      253.76      270.92      3.62 o 
  -3   1   1     1828.02     1956.70     38.44 o 
   0   1   1     1338.59     1148.86     14.66 o 
   1   1   1     2594.23     2156.55     71.81 o 
   2   1   1     1082.19     1053.89     20.95 o 
   3   1   1     1888.09     1933.20     65.50 o 
   4   1   1      440.83      455.92      7.45 o 
   5   1   1      148.75      139.19      2.13 o 
   6   1   1      922.16      950.11     16.66 o 
   7   1   1      315.91      336.85      6.28 o 
   8   1   1      114.99      125.08      3.29 o 
   9   1   1       19.17       17.60      1.87 o 
  -9   2   1        0.70        2.03      1.46 o 
  -8   2   1        9.14        6.03      2.04 o 
  -7   2   1       16.61       18.67      1.16 o 
  -6   2   1      331.11      345.57     14.24 o 
  -5   2   1        3.35        4.02      0.52 o 
  -4   2   1      235.75      227.72      7.03 o 
  -3   2   1        1.06        1.55      0.42 o 
  -2   2   1      789.81      756.31      7.62 o 
  -1   2   1       38.81       40.03      0.56 o 
   0   2   1     1142.80     1034.95     29.80 o 
   1   2   1      428.04      412.11      7.23 o 
   2   2   1     1112.09     1131.05     20.83 o 
   3   2   1      693.84      625.76     13.75 o 
   4   2   1      750.61      740.39     35.00 o 
   5   2   1       87.67       85.27      2.74 o 
   6   2   1        6.10       11.46      2.00 o 
   7   2   1       72.34       71.68      1.95 o 
   8   2   1        4.59        4.31      3.82 o 
  -8   3   1        0.31        0.95      1.02 o 
  -7   3   1      106.99      117.96      3.62 o 
  -6   3   1       39.44       37.74      1.22 o 
  -5   3   1       50.86       48.64      4.02 o 
  -4   3   1      134.84      147.57      4.47 o 
  -3   3   1      490.69      487.26     29.67 o 
  -2   3   1     1335.52     1318.71     39.41 o 
  -1   3   1        1.98        1.38      0.23 o 
   0   3   1     1267.79     1206.27     39.92 o 
   1   3   1       38.66       24.28      1.03 o 
   2   3   1      398.64      403.02      4.95 o 
   3   3   1      548.93      527.64     38.05 o 
   4   3   1       40.12       34.25      2.06 o 
   5   3   1       95.36       89.02      2.96 o 
   6   3   1      388.41      414.63      7.62 o 
   7   3   1      294.29      314.84     10.36 o 
   8   3   1       43.73       50.45      2.67 o 
  -7   4   1        4.49        4.48      1.11 o 
  -6   4   1        2.86        3.92      2.36 o 
  -5   4   1       46.20       49.24      2.99 o 
  -4   4   1        5.07        4.24      0.66 o 
  -3   4   1        0.03        0.46      0.23 o 
  -2   4   1       80.13       80.23      1.94 o 
  -1   4   1       30.81       30.37      1.65 o 
   0   4   1       82.85       73.81      2.47 o 
   1   4   1      195.12      193.84      2.30 o 
   2   4   1        0.69        2.07      0.80 o 
   3   4   1       89.14       80.17      3.26 o 
   4   4   1       43.44       38.75      2.84 o 
   5   4   1        9.95        9.38      1.26 o 
   6   4   1        6.38        3.50      2.17 o 
   7   4   1       54.19       65.58      4.27 o 
  -6   5   1        9.94        9.27      1.06 o 
  -5   5   1        4.64        3.92      0.80 o 
  -4   5   1      105.81      104.04      2.57 o 
  -3   5   1       11.08       11.05      0.66 o 
  -2   5   1        1.20        4.85      0.51 o 
  -1   5   1      123.26      111.32      1.61 o 
   0   5   1      112.87      111.45      1.61 o 
   1   5   1        0.37       -0.22      0.95 o 
   2   5   1       14.31       11.92      0.68 o 
   3   5   1        5.28        4.58      0.50 o 
   4   5   1      236.21      255.52      4.39 o 
   5   5   1        7.64        6.44      0.91 o 
   6   5   1       17.02       20.09      1.33 o 
  -5   6   1        1.06       -0.45      0.88 o 
  -4   6   1        6.25        5.55      1.63 o 
  -3   6   1        1.13        1.17      1.04 o 
  -2   6   1        2.20        3.54      0.61 o 
  -1   6   1      248.16      270.50      5.04 o 
   0   6   1       88.49       88.18      1.66 o 
   1   6   1       77.29       83.55      1.76 o 
   2   6   1       17.91       19.36      1.60 o 
   3   6   1        1.53        0.80      1.59 o 
   4   6   1        1.06        0.83      0.77 o 
  -1   7   1        4.53        3.89      1.01 o 
   0   7   1       31.58       31.23      1.21 o 
   1   7   1        0.70       -0.41      1.02 o 
  -9   0   2        7.76        5.79      2.16 o 
  -8   0   2      108.96      115.99      5.55 o 
  -7   0   2        2.01        1.04      0.57 o 
  -6   0   2        0.63        0.71      0.49 o 
  -5   0   2        4.72        4.77      0.55 o 
  -4   0   2      820.91      723.98     14.61 o 
  -3   0   2      578.62      557.63      9.68 o 
   1   0   2      405.31      258.98      5.26 o 
   3   0   2      352.50      316.31      8.55 o 
   4   0   2      412.72      378.71      7.01 o 
   5   0   2       17.08       20.27      0.70 o 
   6   0   2      292.70      313.21      6.79 o 
   7   0   2      248.34      259.06      7.14 o 
   8   0   2       15.38       17.76      2.07 o 
   9   0   2      243.25      260.08     13.92 o 
  -9   1   2       60.23       56.90      2.71 o 
  -8   1   2      227.56      253.69      6.00 o 
  -7   1   2       15.82       14.57      0.65 o 
  -6   1   2      314.55      308.41      5.16 o 
  -5   1   2      409.65      417.76      7.47 o 
  -4   1   2       40.23       36.44      0.61 o 
  -3   1   2      204.51      193.90      9.65 o 
  -2   1   2     2428.28     2423.24     79.90 o 
  -1   1   2      316.44      251.82      2.48 o 
   0   1   2      120.60      103.13      1.25 o 
   3   1   2      436.57      440.44     13.38 o 
   4   1   2      348.92      345.50     13.05 o 
   5   1   2      220.12      202.43      2.95 o 
   6   1   2      100.67       98.25      3.35 o 
   7   1   2      278.21      278.07      9.90 o 
   8   1   2      139.58      138.63      4.19 o 
   9   1   2        0.14       -0.03      1.28 o 
  -9   2   2       17.19       15.98      1.98 o 
  -8   2   2        0.13        0.25      0.75 o 
  -7   2   2        8.29        9.69      0.89 o 
  -6   2   2      201.80      197.38      5.37 o 
  -5   2   2      103.67       99.21      1.83 o 
  -4   2   2      810.12      877.32     42.67 o 
  -3   2   2        4.94        5.90      0.23 o 
  -2   2   2       12.72        6.91      0.46 o 
   0   2   2     2577.97     2047.99     68.81 o 
   1   2   2     1226.24     1198.55     41.67 o 
   3   2   2        2.82        4.40      0.52 o 
   4   2   2      322.49      344.23      6.79 o 
   5   2   2      729.07      709.47     31.13 o 
   6   2   2        0.85        3.80      1.30 o 
   7   2   2        7.06        6.50      1.73 o 
   8   2   2       29.78       30.15      1.44 o 
  -8   3   2        2.53        1.77      0.98 o 
  -7   3   2        0.61        1.78      1.99 o 
  -6   3   2       54.13       47.54      1.72 o 
  -5   3   2        0.10        0.09      0.91 o 
  -4   3   2        4.78        4.21      1.07 o 
  -3   3   2       48.09       38.02      1.69 o 
  -2   3   2       13.40       15.22      0.33 o 
  -1   3   2       88.76       78.70      2.71 o 
   0   3   2      366.18      377.60     19.03 o 
   1   3   2       52.60       49.51      2.30 o 
   2   3   2       19.52       22.42      1.40 o 
   3   3   2      232.43      208.36      7.08 o 
   4   3   2      210.00      205.79     14.35 o 
   5   3   2      153.92      167.75      3.36 o 
   6   3   2       49.70       44.03      1.27 o 
   7   3   2      137.55      150.80      3.99 o 
   8   3   2      101.10      115.34      3.99 o 
  -7   4   2       11.45       11.68      1.78 o 
  -6   4   2        0.80        0.92      0.77 o 
  -5   4   2       22.12       21.05      2.65 o 
  -4   4   2        0.00        1.08      0.49 o 
  -3   4   2       10.26        8.22      1.59 o 
  -2   4   2        0.11        0.21      0.38 o 
  -1   4   2      528.77      491.98      6.10 o 
   0   4   2       16.13       14.14      0.72 o 
   1   4   2      371.55      365.28      7.09 o 
   2   4   2       46.17       49.36      1.14 o 
   3   4   2      232.89      233.17      6.17 o 
   4   4   2       11.18       12.15      1.60 o 
   5   4   2        4.24        2.70      1.71 o 
   6   4   2      131.68      137.25      5.50 o 
   7   4   2       12.94       10.25      1.33 o 
  -6   5   2       24.54       25.15      1.35 o 
  -5   5   2        5.37        6.14      0.80 o 
  -4   5   2        5.27        5.34      0.71 o 
  -3   5   2       42.10       39.93      0.99 o 
  -2   5   2       32.51       29.76      1.12 o 
  -1   5   2       34.65       32.27      0.68 o 
   0   5   2        1.10        1.06      0.44 o 
   1   5   2        4.53        4.06      0.69 o 
   2   5   2        9.93       10.47      1.40 o 
   3   5   2        0.02        1.29      0.49 o 
   4   5   2      177.43      199.71      3.65 o 
   5   5   2      118.06      111.43      5.95 o 
   6   5   2       14.16       11.64      1.06 o 
  -5   6   2        0.14       -0.19      2.20 o 
  -4   6   2       67.80       73.71      5.81 o 
  -3   6   2       11.82       12.68      0.86 o 
  -2   6   2       28.97       30.22      0.89 o 
  -1   6   2        9.57       14.68      0.79 o 
   0   6   2      148.66      153.05      2.51 o 
   1   6   2       23.32       26.09      0.82 o 
   2   6   2        8.39        8.75      0.66 o 
   3   6   2        0.23        0.72      0.65 o 
   4   6   2        9.72        8.17      0.88 o 
  -1   7   2       20.88       19.30      1.10 o 
   0   7   2        2.46        2.12      0.83 o 
   1   7   2        5.52        3.27      0.91 o 
  -9   1   3       26.11       23.59      1.88 o 
  -8   1   3        5.30        6.54      0.78 o 
  -7   1   3      165.46      159.48      4.90 o 
  -6   1   3      196.56      209.01      3.37 o 
  -5   1   3      243.58      212.60      3.15 o 
  -4   1   3       13.96        5.67      0.23 o 
  -3   1   3       63.26       79.36      1.24 o 
  -1   1   3      688.36      758.21      7.18 o 
   0   1   3      246.50      256.38      2.73 o 
   1   1   3     1321.32     1115.38     16.70 o 
   2   1   3      520.32      469.80      7.19 o 
   3   1   3       41.60       49.21      0.82 o 
   4   1   3      203.81      186.84      8.40 o 
   5   1   3      395.16      419.24     16.48 o 
   6   1   3       36.41       37.61      0.96 o 
   7   1   3      114.97      104.28      4.38 o 
   8   1   3       33.54       26.07      1.30 o 
   9   1   3        0.49        0.52      1.24 o 
  -9   2   3        3.78        3.03      1.21 o 
  -8   2   3        0.49        0.81      2.14 o 
  -7   2   3       15.93       19.01      0.96 o 
  -6   2   3       17.06       16.25      0.58 o 
  -5   2   3      458.16      459.76      7.74 o 
  -4   2   3       33.41       35.13      0.61 o 
  -3   2   3      279.86      252.94      9.34 o 
  -2   2   3       45.06       34.45      0.85 o 
  -1   2   3      248.99      259.07      4.75 o 
   1   2   3      113.26      115.10      3.98 o 
   2   2   3       19.18       19.12      0.93 o 
   3   2   3       37.68       40.73      2.59 o 
   4   2   3      278.52      287.18     13.17 o 
   5   2   3        0.57        0.85      1.86 o 
   6   2   3      126.90      124.89      2.84 o 
   7   2   3       24.95       26.06      1.04 o 
   8   2   3       70.45       71.01      2.59 o 
  -8   3   3        6.25        5.34      1.12 o 
  -7   3   3        0.38        0.84      0.68 o 
  -6   3   3       25.21       21.89      1.17 o 
  -5   3   3       36.83       39.06      1.02 o 
  -4   3   3     1572.68     1639.13     31.89 o 
  -3   3   3       13.73       14.38      0.36 o 
  -2   3   3      545.01      523.47     11.33 o 
  -1   3   3        1.04        2.94      0.23 o 
   0   3   3       19.65       21.77      1.01 o 
   1   3   3      213.46      191.75      5.38 o 
   2   3   3      151.25      160.25      2.04 o 
   3   3   3       14.50       12.16      0.49 o 
   4   3   3      124.26      126.66      6.40 o 
   5   3   3        7.03        5.70      0.68 o 
   6   3   3       47.72       54.43      3.97 o 
   7   3   3       50.42       50.00      4.39 o 
   8   3   3       55.71       62.25      2.56 o 
  -7   4   3      172.77      181.94      8.01 o 
  -6   4   3       40.49       36.93      1.50 o 
  -5   4   3       54.15       61.58      1.56 o 
  -4   4   3       89.74       80.80      2.44 o 
  -3   4   3       78.20       78.69      2.51 o 
  -2   4   3       89.15       84.14      3.16 o 
  -1   4   3      243.43      220.24      8.46 o 
   0   4   3      216.42      212.24      9.05 o 
   1   4   3      159.84      159.51      7.02 o 
   2   4   3      111.18      107.92      2.03 o 
   3   4   3       53.04       56.85      2.14 o 
   4   4   3      299.35      306.45      6.15 o 
   5   4   3       38.56       37.23      1.32 o 
   6   4   3       14.12       19.01      4.45 o 
   7   4   3        6.38        2.57      1.81 o 
  -6   5   3        2.37        2.56      1.74 o 
  -5   5   3       88.27       93.36      4.55 o 
  -4   5   3       77.08       70.81      1.76 o 
  -3   5   3        0.31        2.25      0.51 o 
  -2   5   3      146.48      152.91      3.94 o 
  -1   5   3      112.14      112.24      1.61 o 
   0   5   3        5.26        6.17      1.31 o 
   1   5   3      209.32      203.09      5.04 o 
   2   5   3      115.76      114.08      2.12 o 
   3   5   3        1.02        0.45      0.48 o 
   4   5   3       41.34       48.03      1.50 o 
   5   5   3       14.41       15.97      1.05 o 
   6   5   3        3.78        6.42      0.99 o 
  -5   6   3        1.44        0.48      0.83 o 
  -4   6   3        3.04        8.03      0.90 o 
  -3   6   3      182.59      191.97     10.71 o 
  -2   6   3        0.55        1.07      0.61 o 
  -1   6   3       55.14       58.02      1.39 o 
   0   6   3       44.59       44.57      1.24 o 
   1   6   3        1.10        0.95      0.56 o 
   2   6   3       13.79       10.99      1.39 o 
   3   6   3        2.48        1.05      1.65 o 
   4   6   3        1.02        3.09      0.75 o 
  -1   7   3        0.65        2.34      1.29 o 
   0   7   3       27.62       26.13      1.17 o 
  -9   0   4      277.24      313.09     15.70 o 
  -8   0   4       30.14       27.39      2.38 o 
  -7   0   4        2.39        1.86      0.78 o 
  -5   0   4      402.63      429.15      9.20 o 
  -4   0   4     1123.14     1205.47     23.52 o 
  -3   0   4     2019.38     2003.31     47.17 o 
  -1   0   4      794.99      857.64     12.52 o 
   0   0   4      861.31      761.50      9.49 o 
   1   0   4      452.83      382.91      5.44 o 
   2   0   4     1598.17     1604.82     55.89 o 
   3   0   4       34.47       62.12      1.79 o 
   4   0   4       88.29       81.95      1.74 o 
   5   0   4       83.73       87.21      1.90 o 
   6   0   4        4.98        5.37      0.47 o 
   7   0   4       40.06       38.56      1.63 o 
   8   0   4       84.08       79.95      3.96 o 
   9   0   4        0.00       -1.19      1.47 o 
  -9   1   4        0.30        1.77      1.35 o 
  -8   1   4      186.23      196.67      4.21 o 
  -7   1   4      506.52      544.46     20.25 o 
  -6   1   4      105.66       99.09      1.77 o 
  -5   1   4       20.43       28.10      1.46 o 
  -4   1   4       34.25       35.33      0.60 o 
  -3   1   4     1611.39     1915.94     51.77 o 
  -2   1   4     1230.22     1274.29     16.22 o 
   1   1   4      327.58      301.74      6.39 o 
   2   1   4      548.08      457.61      8.37 o 
   3   1   4      263.61      235.05      3.64 o 
   4   1   4       28.29       27.75      1.17 o 
   5   1   4        4.77        6.16      0.38 o 
   6   1   4       37.36       32.21      0.84 o 
   7   1   4       70.23       75.81      2.21 o 
   8   1   4        0.81       -0.32      0.99 o 
  -9   2   4       35.68       33.14      1.53 o 
  -8   2   4      235.07      257.26      4.73 o 
  -7   2   4      257.80      266.74     11.90 o 
  -6   2   4        3.00        2.20      0.41 o 
  -5   2   4      102.30      106.20      1.98 o 
  -4   2   4        0.38        1.86      0.57 o 
  -3   2   4     1265.68     1318.49     64.53 o 
  -2   2   4     2873.04     3224.17    107.06 o 
  -1   2   4        0.82        2.48      0.15 o 
   1   2   4     1814.14     1692.70     28.42 o 
   2   2   4     1342.25     1321.17     16.88 o 
   3   2   4        0.00       -0.02      0.28 o 
   4   2   4      183.51      176.08      5.30 o 
   5   2   4      647.36      633.06     11.73 o 
   6   2   4       11.12       13.79      0.78 o 
   7   2   4       35.42       33.09      1.18 o 
   8   2   4      117.85      115.88      4.49 o 
  -8   3   4        2.81        1.29      2.49 o 
  -7   3   4       57.12       57.91      2.08 o 
  -6   3   4       71.34       69.50      2.12 o 
  -5   3   4       77.88       75.35      1.65 o 
  -4   3   4       96.52      107.66      5.75 o 
  -3   3   4      574.77      561.67     12.45 o 
  -2   3   4      154.96      170.73      2.03 o 
  -1   3   4       87.83       79.81      1.10 o 
   0   3   4       86.22       85.34      5.48 o 
   1   3   4        1.14        1.51      0.65 o 
   2   3   4       41.17       37.42      0.67 o 
   3   3   4      567.89      536.85     11.22 o 
   4   3   4      170.39      162.23      5.67 o 
   5   3   4        0.92        1.10      0.77 o 
   6   3   4      427.23      455.62      9.95 o 
   7   3   4       32.55       30.43      1.47 o 
   8   3   4       69.72       75.84      6.30 o 
  -7   4   4       83.76       92.65      4.03 o 
  -6   4   4        5.95        6.54      0.81 o 
  -5   4   4       15.32       14.57      2.44 o 
  -4   4   4       12.63       13.00      0.56 o 
  -3   4   4       17.37       15.57      2.09 o 
  -2   4   4        9.08       10.24      0.37 o 
  -1   4   4      236.83      205.84      7.89 o 
   0   4   4       23.41       22.21      0.52 o 
   1   4   4      315.47      327.62      4.53 o 
   2   4   4      332.27      354.85      5.59 o 
   3   4   4      129.46      130.65      9.11 o 
   4   4   4      400.20      381.04     17.91 o 
   5   4   4        0.03       -0.36      0.63 o 
   6   4   4       12.95       11.45      2.88 o 
   7   4   4       19.43       18.56      2.92 o 
  -6   5   4       15.08       12.17      1.53 o 
  -5   5   4       27.34       25.33      1.11 o 
  -4   5   4       10.40        9.78      0.77 o 
  -3   5   4      182.39      197.07      6.09 o 
  -2   5   4       79.75       78.17      2.33 o 
  -1   5   4       70.53       69.37      1.90 o 
   0   5   4      481.65      516.00      8.45 o 
   1   5   4        0.89        0.30      0.70 o 
   2   5   4        0.25        2.33      0.66 o 
   3   5   4        0.37        0.36      1.16 o 
   4   5   4       33.13       37.17      3.77 o 
   5   5   4       20.13       18.17      1.44 o 
   6   5   4        2.78        3.76      0.86 o 
  -5   6   4        1.12        1.13      1.29 o 
  -4   6   4      254.19      287.80     13.14 o 
  -3   6   4       32.22       36.06      2.02 o 
  -2   6   4       62.47       64.27      1.72 o 
  -1   6   4       19.30       22.02      2.22 o 
   0   6   4        1.99        1.47      0.79 o 
   1   6   4        1.55        3.38      0.86 o 
   2   6   4       33.00       33.14      2.30 o 
   3   6   4        0.78        1.02      0.67 o 
   4   6   4       71.36       76.64      3.58 o 
   0   7   4        3.30        2.12      0.98 o 
  -9   1   5        6.59        7.57      1.39 o 
  -8   1   5       50.61       50.23      1.97 o 
  -7   1   5       13.77       15.76      1.95 o 
  -6   1   5       91.86       98.01      1.72 o 
  -5   1   5      102.70       97.66      1.42 o 
  -4   1   5     1050.78     1129.88     31.56 o 
  -1   1   5     1159.60     1164.76     16.89 o 
   2   1   5      391.73      461.01     11.33 o 
   3   1   5      467.72      433.37      8.51 o 
   4   1   5        2.48        2.26      0.32 o 
   5   1   5        0.11        0.37      0.50 o 
   6   1   5       79.09       69.53      1.51 o 
   7   1   5      507.76      553.71     11.63 o 
   8   1   5        3.08        2.61      1.14 o 
  -9   2   5        1.78       -0.36      2.26 o 
  -8   2   5      234.55      258.83      7.89 o 
  -7   2   5        6.59        6.72      0.57 o 
  -6   2   5        0.95        0.74      0.28 o 
  -5   2   5       22.54       21.42      0.51 o 
  -4   2   5      128.36      142.07      5.58 o 
  -3   2   5     1800.34     1773.09     71.98 o 
  -2   2   5      908.39      921.33     15.93 o 
  -1   2   5       21.39       22.95      0.37 o 
   0   2   5       85.77       66.32      1.17 o 
   1   2   5     1893.50     1786.64     58.34 o 
   2   2   5      264.61      249.32      2.96 o 
   3   2   5        3.74        2.80      0.18 o 
   4   2   5       50.10       47.23      1.25 o 
   5   2   5       41.76       33.00      1.14 o 
   6   2   5      140.76      138.85      3.06 o 
   7   2   5       28.74       30.25      1.56 o 
   8   2   5       23.59       27.13      1.58 o 
  -8   3   5       14.79       10.50      2.77 o 
  -7   3   5       52.86       56.35      1.59 o 
  -6   3   5        1.50        2.83      0.97 o 
  -5   3   5        3.52        3.09      0.38 o 
  -4   3   5      780.15      859.12     15.73 o 
  -3   3   5     1857.47     1978.74     48.03 o 
  -2   3   5      193.42      193.28      2.31 o 
  -1   3   5        6.95        9.48      0.27 o 
   0   3   5      411.80      377.77      6.06 o 
   1   3   5       79.72       69.71      1.10 o 
   2   3   5      157.83      156.63      2.12 o 
   3   3   5      441.76      425.84      6.96 o 
   4   3   5      510.74      516.63      9.75 o 
   5   3   5        0.51        0.01      0.61 o 
   6   3   5      464.50      542.86     44.71 o 
   7   3   5        2.79        5.39      1.63 o 
   8   3   5        0.09       -0.46      1.41 o 
  -7   4   5        2.01        1.71      3.13 o 
  -6   4   5       28.38       27.94      1.55 o 
  -5   4   5      125.92      125.18      2.41 o 
  -4   4   5       61.86       55.16      3.51 o 
  -3   4   5      146.75      134.37      2.07 o 
  -2   4   5       31.79       33.60      1.29 o 
  -1   4   5       67.72       67.41      2.65 o 
   0   4   5       67.16       60.77      2.60 o 
   1   4   5       81.87       73.77      2.00 o 
   2   4   5       84.32       87.42      3.09 o 
   3   4   5      361.11      353.67      6.87 o 
   4   4   5       85.63       92.63      3.55 o 
   5   4   5       17.03       15.93      0.91 o 
   6   4   5       83.84       86.16      3.76 o 
   7   4   5       33.56       29.19      1.71 o 
  -6   5   5        3.86        3.59      0.95 o 
  -5   5   5       52.61       53.72      1.56 o 
  -4   5   5       15.25       12.15      0.82 o 
  -3   5   5        4.67        8.32      0.87 o 
  -2   5   5      215.99      228.04      6.97 o 
  -1   5   5       18.55       20.80      0.65 o 
   0   5   5      220.95      207.40      4.23 o 
   1   5   5        5.83        7.60      1.96 o 
   2   5   5      305.67      328.50      5.13 o 
   3   5   5       21.89       22.94      0.94 o 
   4   5   5      116.43      121.94     10.01 o 
   5   5   5        0.01        1.75      0.75 o 
   6   5   5        7.46        6.25      1.11 o 
  -5   6   5        0.51       -0.49      2.31 o 
  -4   6   5       62.58       67.97      1.99 o 
  -3   6   5       19.93       19.53      2.95 o 
  -2   6   5        3.51        3.74      0.67 o 
  -1   6   5      100.22       98.29      1.97 o 
   0   6   5        1.02        1.44      0.74 o 
   1   6   5       18.36       20.27      0.80 o 
   2   6   5        4.47        4.24      0.69 o 
   3   6   5       12.59       13.84      0.95 o 
   4   6   5      154.16      149.00      5.91 o 
  -9   0   6        7.38        1.46      1.97 o 
  -8   0   6      536.31      577.88     15.29 o 
  -7   0   6      112.53      123.61      3.73 o 
  -5   0   6       64.15       66.84      1.47 o 
  -4   0   6      859.05      889.49     15.83 o 
  -3   0   6       47.49       51.67      1.12 o 
  -2   0   6      919.13     1188.27     17.57 o 
   1   0   6      603.59      633.57      8.82 o 
   2   0   6        9.59        9.69      0.37 o 
   5   0   6      121.87      104.35      2.45 o 
   6   0   6       15.72       11.20      0.68 o 
   7   0   6      147.43      135.92      3.91 o 
   8   0   6       15.86       19.58      2.23 o 
  -9   1   6        2.39        1.88      1.14 o 
  -8   1   6       65.62       60.80      3.03 o 
  -7   1   6        0.04        0.01      0.41 o 
  -6   1   6        7.06        5.58      0.41 o 
  -5   1   6      213.26      224.08      8.09 o 
  -4   1   6     1054.73     1171.89     34.34 o 
  -3   1   6      619.49      775.59     10.92 o 
  -2   1   6        2.91        0.83      0.23 o 
  -1   1   6      445.46      419.18      4.18 o 
   1   1   6      970.46      913.70     13.02 o 
   3   1   6      445.99      436.35      5.93 o 
   4   1   6      175.87      182.32      3.96 o 
   5   1   6        0.51        1.01      0.32 o 
   6   1   6       22.93       14.26      0.56 o 
   7   1   6       14.04       12.40      0.99 o 
   8   1   6        7.35        5.82      1.23 o 
  -9   2   6        0.22       -1.96      1.54 o 
  -8   2   6       38.92       40.21      2.87 o 
  -7   2   6       19.41       15.52      0.68 o 
  -6   2   6       56.64       50.25      1.32 o 
  -5   2   6        0.53        0.41      0.47 o 
  -4   2   6      782.23      814.31     36.29 o 
  -3   2   6        0.37        0.49      0.52 o 
  -2   2   6       87.09       97.04      1.12 o 
  -1   2   6      872.97      834.46     23.54 o 
   0   2   6     2475.99     2304.31     89.44 o 
   1   2   6      527.05      479.84      5.92 o 
   2   2   6        7.43        4.47      0.17 o 
   3   2   6       49.07       42.81      0.66 o 
   4   2   6        1.66        1.20      0.21 o 
   5   2   6       38.64       42.00      1.08 o 
   6   2   6       42.14       40.85      1.67 o 
   7   2   6      517.62      583.20     20.60 o 
   8   2   6       25.93       24.35      1.52 o 
  -8   3   6       22.37       21.49      1.47 o 
  -7   3   6       72.67       66.74      5.40 o 
  -6   3   6       25.93       23.66      0.97 o 
  -5   3   6        0.07        0.87      0.58 o 
  -4   3   6      122.67      120.82      3.91 o 
  -3   3   6        2.82        7.33      1.16 o 
  -2   3   6      110.48      125.68      1.68 o 
  -1   3   6       46.96       43.64      0.62 o 
   0   3   6        0.40       -0.19      0.43 o 
   1   3   6       32.76       39.19      0.90 o 
   2   3   6      638.29      626.85     27.12 o 
   3   3   6      124.79      125.52     10.54 o 
   4   3   6       34.92       30.02      2.68 o 
   5   3   6      485.81      483.86     12.95 o 
   6   3   6       37.37       43.32      2.19 o 
   7   3   6       10.59        7.35      2.55 o 
   8   3   6       13.92       22.43      2.72 o 
  -7   4   6       13.77       11.92      2.47 o 
  -6   4   6      217.22      207.84      4.38 o 
  -5   4   6       10.77       11.03      2.27 o 
  -4   4   6       18.31       23.34      0.72 o 
  -3   4   6        3.54        4.32      0.39 o 
  -2   4   6       97.58       95.19      1.55 o 
  -1   4   6        8.71        8.85      0.37 o 
   0   4   6     1133.89     1158.64     19.10 o 
   1   4   6        1.20        1.96      0.43 o 
   2   4   6       97.40       99.13      1.93 o 
   3   4   6      262.52      260.86      5.33 o 
   4   4   6       83.59       84.17      6.56 o 
   5   4   6       27.91       24.94      1.23 o 
   6   4   6        0.84        2.08      1.38 o 
   7   4   6        0.22       -0.15      1.01 o 
  -6   5   6        2.92        0.19      0.82 o 
  -5   5   6       30.47       28.99      1.19 o 
  -4   5   6        0.48        0.70      0.70 o 
  -3   5   6        7.83        5.13      1.02 o 
  -2   5   6       43.09       47.35      1.19 o 
  -1   5   6      260.38      261.29      5.73 o 
   0   5   6        0.07        0.64      1.11 o 
   1   5   6        0.40       -0.05      0.44 o 
   2   5   6      511.34      537.94      8.55 o 
   3   5   6        1.99        0.43      0.63 o 
   4   5   6       48.59       57.93      3.77 o 
   5   5   6        8.15        9.29      4.15 o 
   6   5   6       53.98       46.59      6.02 o 
  -5   6   6        0.00        2.05      1.22 o 
  -4   6   6        5.79        6.68      1.00 o 
  -3   6   6       14.15       10.93      1.31 o 
  -2   6   6       68.08       69.72      1.85 o 
  -1   6   6       76.56       79.08      4.62 o 
   0   6   6       13.86       14.20      0.99 o 
   1   6   6       68.90       69.40      1.53 o 
   2   6   6      146.80      144.35      5.28 o 
   3   6   6      154.04      154.99      8.51 o 
   4   6   6       23.75       23.19      1.22 o 
  -9   1   7        0.17       -0.66      2.46 o 
  -8   1   7       12.29       11.78      0.75 o 
  -7   1   7       38.21       30.76      1.03 o 
  -6   1   7      243.37      232.82      4.26 o 
  -5   1   7        9.97       12.75      0.38 o 
  -4   1   7      588.85      700.80     12.57 o 
  -3   1   7      270.32      285.10      4.13 o 
  -2   1   7      143.59      141.08      1.99 o 
  -1   1   7      392.81      405.05      6.55 o 
   0   1   7     2339.53     2127.06     69.57 o 
   1   1   7      127.52      128.81      1.49 o 
   3   1   7      108.97       94.52      3.28 o 
   4   1   7       17.80       25.00      0.65 o 
   5   1   7       14.67       11.67      0.99 o 
   6   1   7       12.33       13.26      0.75 o 
   7   1   7       25.81       22.95      1.10 o 
   8   1   7        0.55        1.93      1.21 o 
  -9   2   7       15.52       15.09      1.14 o 
  -8   2   7       25.38       21.70      0.96 o 
  -7   2   7       36.19       29.89      0.91 o 
  -6   2   7       91.18       95.17      1.51 o 
  -5   2   7       31.62       26.01      0.58 o 
  -4   2   7       77.99       84.12      1.86 o 
  -3   2   7       33.49       30.45      1.06 o 
  -2   2   7      565.99      588.96      7.75 o 
  -1   2   7      116.55      117.45      1.33 o 
   0   2   7      164.02      168.13      2.33 o 
   1   2   7      263.89      250.02      9.71 o 
   2   2   7        0.79        1.38      0.15 o 
   3   2   7       54.18       53.44      0.96 o 
   4   2   7       26.30       25.82      0.73 o 
   5   2   7      127.54      110.94      2.24 o 
   6   2   7        5.69        7.33      0.79 o 
   7   2   7       32.90       37.05      1.36 o 
   8   2   7       16.16       15.59      1.28 o 
  -8   3   7       27.98       20.70      1.09 o 
  -7   3   7        5.20        4.64      1.74 o 
  -6   3   7        0.05        1.98      0.71 o 
  -5   3   7       90.80       92.78      4.44 o 
  -4   3   7       35.13       33.66      1.33 o 
  -3   3   7      458.88      423.49      5.30 o 
  -2   3   7       16.07       16.50      0.36 o 
  -1   3   7        0.19        1.06      0.21 o 
   0   3   7      409.74      420.73      7.13 o 
   1   3   7      771.72      748.42      8.33 o 
   2   3   7      551.65      564.17      9.26 o 
   3   3   7       19.43       15.52      0.46 o 
   4   3   7       22.76       21.93      1.82 o 
   5   3   7      305.76      337.95     14.61 o 
   6   3   7      202.42      227.02     22.01 o 
   7   3   7       29.73       39.33      2.01 o 
  -7   4   7        6.96        8.22      1.17 o 
  -6   4   7       99.23       94.65      3.68 o 
  -5   4   7      249.98      259.03      7.98 o 
  -4   4   7        8.26        8.64      1.52 o 
  -3   4   7       17.67       14.67      0.50 o 
  -2   4   7       21.92       22.60      0.59 o 
  -1   4   7       80.43       88.41      1.27 o 
   0   4   7       26.06       25.47      1.26 o 
   1   4   7       33.30       40.73      0.94 o 
   2   4   7       29.99       31.03      0.88 o 
   3   4   7       25.96       22.15      0.75 o 
   4   4   7        1.33        3.38      0.90 o 
   5   4   7       49.40       44.50      1.82 o 
   6   4   7        3.22        1.27      1.12 o 
   7   4   7        2.36        2.76      1.20 o 
  -6   5   7        0.00        1.56      0.87 o 
  -5   5   7        1.31        0.62      1.42 o 
  -4   5   7      313.36      325.77     17.98 o 
  -3   5   7       32.74       31.61      2.22 o 
  -2   5   7      135.02      136.77      2.52 o 
  -1   5   7      215.58      215.62      3.44 o 
   0   5   7        0.22        0.31      0.47 o 
   1   5   7        2.79        3.67      1.31 o 
   2   5   7       58.86       58.59      1.84 o 
   3   5   7        0.78        0.46      1.13 o 
   4   5   7        8.56        9.84      1.42 o 
   5   5   7        2.28        0.12      0.72 o 
  -4   6   7        5.53        4.41      1.51 o 
  -3   6   7       12.78       13.13      1.36 o 
  -2   6   7       71.68       75.06      2.12 o 
  -1   6   7        2.46        2.70      0.64 o 
   0   6   7       64.44       69.27      1.29 o 
   1   6   7       17.89       17.83      0.75 o 
   2   6   7      110.37      104.14      2.82 o 
   3   6   7      183.81      204.67     13.41 o 
   4   6   7       11.11       11.24      1.43 o 
  -9   0   8       21.16       23.29      2.43 o 
  -8   0   8      910.50      998.08     36.10 o 
  -7   0   8      233.63      226.91      5.24 o 
  -6   0   8        0.37       -0.11      0.43 o 
  -5   0   8       95.38      112.95      2.67 o 
  -4   0   8      224.59      243.40      4.87 o 
  -3   0   8        9.99        3.33      0.24 o 
  -2   0   8      419.51      512.74      7.09 o 
  -1   0   8     2009.51     2161.39     49.84 o 
   0   0   8     1721.33     1675.79     32.16 o 
   3   0   8      667.32      715.04     15.14 o 
   4   0   8       63.05       66.94      1.47 o 
   5   0   8        5.94        4.70      0.65 o 
   6   0   8       34.82       23.18      1.79 o 
   7   0   8       16.99       12.23      1.72 o 
   8   0   8       32.88       31.68      2.63 o 
  -9   1   8       15.48       15.40      1.47 o 
  -8   1   8        0.07       -0.64      0.59 o 
  -7   1   8      203.08      201.01      5.01 o 
  -6   1   8       30.16       30.39      0.89 o 
  -5   1   8      266.33      281.67      3.61 o 
  -4   1   8     1297.59     1407.58     48.47 o 
  -3   1   8      916.96     1035.38     22.26 o 
   0   1   8      402.35      334.84      3.85 o 
   1   1   8      209.89      203.34      2.06 o 
   2   1   8       27.17       32.89      0.60 o 
   3   1   8       12.51        8.17      0.26 o 
   4   1   8       33.22       32.90      0.70 o 
   5   1   8       71.23       71.90      1.59 o 
   6   1   8        5.24        7.38      1.26 o 
   7   1   8       54.31       50.04      3.04 o 
   8   1   8       90.91       95.55      3.64 o 
  -9   2   8       31.54       29.44      1.66 o 
  -8   2   8        1.00        0.83      1.90 o 
  -7   2   8      236.89      242.28      7.06 o 
  -6   2   8      652.91      653.80      8.92 o 
  -5   2   8       94.40       84.17      1.44 o 
  -4   2   8      129.72      139.16      2.62 o 
  -3   2   8       58.77       54.46      1.15 o 
  -2   2   8       22.52       29.21      0.43 o 
  -1   2   8       39.80       49.69      0.62 o 
   0   2   8      195.89      178.58      2.08 o 
   1   2   8       15.07        9.53      0.27 o 
   2   2   8       64.87       77.95      1.07 o 
   3   2   8        4.85        3.20      0.21 o 
   4   2   8       33.34       35.37      0.83 o 
   5   2   8      342.86      347.26      6.69 o 
   6   2   8      183.49      177.65      5.32 o 
   7   2   8      112.44      103.34      2.66 o 
   8   2   8        8.26        9.18      1.43 o 
  -8   3   8       35.13       30.27      2.67 o 
  -7   3   8       16.19       16.23      0.93 o 
  -6   3   8      210.00      196.81      4.22 o 
  -5   3   8        5.63        4.41      1.81 o 
  -4   3   8        0.71        0.39      0.33 o 
  -3   3   8       15.45       12.18      0.40 o 
  -2   3   8      278.36      267.57      3.18 o 
  -1   3   8        1.26        0.93      0.22 o 
   1   3   8      789.21      800.85      9.65 o 
   2   3   8      832.59      843.34     14.71 o 
   3   3   8      284.69      279.49      9.01 o 
   4   3   8       55.07       51.95      1.95 o 
   5   3   8       53.66       58.35      3.47 o 
   6   3   8        7.59        7.25      1.32 o 
   7   3   8       13.21       13.15      1.32 o 
  -7   4   8      167.01      171.53      6.38 o 
  -6   4   8       13.90       10.23      1.37 o 
  -5   4   8        0.19        1.06      2.45 o 
  -4   4   8      144.01      146.52      2.60 o 
  -3   4   8       58.46       48.66      3.95 o 
  -2   4   8      244.42      236.01      5.16 o 
  -1   4   8        1.98        2.66      0.52 o 
   0   4   8        3.20        2.68      0.89 o 
   1   4   8       42.85       45.05      1.28 o 
   2   4   8       36.16       31.63      0.92 o 
   3   4   8      134.13      143.16      2.84 o 
   4   4   8      698.95      702.65     54.56 o 
   5   4   8       83.37       87.73      3.97 o 
   6   4   8        0.67        1.42      1.11 o 
  -6   5   8       59.95       59.89      2.23 o 
  -5   5   8       52.79       50.83      2.14 o 
  -4   5   8       23.16       23.94      2.13 o 
  -3   5   8       32.98       30.95      1.05 o 
  -2   5   8      123.96      136.69      2.52 o 
  -1   5   8        6.33        5.48      1.32 o 
   0   5   8       38.94       43.81      0.97 o 
   1   5   8      217.44      232.34      3.74 o 
   2   5   8       28.24       30.25      0.90 o 
   3   5   8        0.02       -1.02      0.68 o 
   4   5   8        1.88       -0.56      2.73 o 
   5   5   8       19.98       15.29      1.50 o 
  -4   6   8        4.02        6.59      0.92 o 
  -3   6   8        1.52        0.45      1.02 o 
  -2   6   8      135.23      138.33      4.14 o 
  -1   6   8        0.00        1.34      0.60 o 
   0   6   8        0.01       -0.90      0.62 o 
   1   6   8        5.90        7.18      1.11 o 
   2   6   8        6.36        8.02      0.86 o 
   3   6   8        0.40       -0.43      0.72 o 
  -9   1   9        9.54        9.35      1.19 o 
  -8   1   9        9.63       11.41      2.46 o 
  -7   1   9       29.78       29.15      0.96 o 
  -6   1   9      318.54      312.17      6.04 o 
  -5   1   9      161.85      166.97      2.29 o 
  -4   1   9        4.18        5.11      0.34 o 
  -3   1   9     1131.01     1206.10     33.83 o 
   0   1   9       31.05       42.29      0.52 o 
   1   1   9      232.33      227.59      3.17 o 
   2   1   9      637.62      682.11      7.25 o 
   3   1   9       19.46       23.48      1.62 o 
   4   1   9        2.04        0.99      0.28 o 
   5   1   9        0.23        0.21      0.37 o 
   6   1   9       62.00       61.74      2.30 o 
   7   1   9        0.28        1.60      1.58 o 
   8   1   9       15.43       16.71      1.78 o 
  -9   2   9       27.05       22.40      2.73 o 
  -8   2   9      128.50      140.24      4.01 o 
  -7   2   9       68.47       72.65      1.49 o 
  -6   2   9      336.71      357.91      5.71 o 
  -5   2   9       73.84       80.46      2.10 o 
  -4   2   9      688.09      722.67     32.80 o 
  -3   2   9      487.61      528.02      7.46 o 
  -2   2   9       90.09       93.92      1.07 o 
  -1   2   9     1603.13     1798.94     33.92 o 
   0   2   9     2925.45     2685.18     87.95 o 
   1   2   9      479.84      467.68      4.92 o 
   2   2   9      119.24      119.47      1.48 o 
   3   2   9      134.39      121.14      1.48 o 
   4   2   9       76.79       78.26      1.49 o 
   5   2   9        5.48        4.15      0.62 o 
   6   2   9       22.92       18.91      1.00 o 
   7   2   9       47.30       41.06      1.91 o 
   8   2   9        0.89        1.22      1.33 o 
  -8   3   9        4.20        3.77      1.89 o 
  -7   3   9       70.83       60.89      1.78 o 
  -6   3   9       13.77       16.24      0.74 o 
  -5   3   9       20.07       19.38      0.59 o 
  -4   3   9       68.58       57.76      2.67 o 
  -3   3   9      332.42      307.76     10.71 o 
  -2   3   9      389.51      373.16     14.52 o 
  -1   3   9      664.63      639.39     12.62 o 
   1   3   9      133.45      130.77      1.47 o 
   2   3   9      415.07      408.85      7.53 o 
   3   3   9        0.02       -0.32      0.84 o 
   4   3   9        1.98        1.25      0.26 o 
   5   3   9       74.39       72.92      2.71 o 
   6   3   9       11.68       13.30      1.37 o 
   7   3   9        3.83        6.10      2.82 o 
  -7   4   9      299.39      315.01     11.79 o 
  -6   4   9        8.62        6.55      0.68 o 
  -5   4   9        1.89        0.17      0.54 o 
  -4   4   9       10.48        6.61      1.40 o 
  -3   4   9      807.66      815.20     17.91 o 
  -2   4   9       11.63       12.75      1.31 o 
  -1   4   9       80.47       72.99      1.15 o 
   0   4   9       55.19       57.50      0.81 o 
   1   4   9        2.90        2.64      0.37 o 
   2   4   9      429.72      444.25      6.59 o 
   3   4   9        1.92        2.43      0.56 o 
   4   4   9      483.82      523.43     20.79 o 
   5   4   9        2.47        2.12      0.75 o 
   6   4   9       76.26       84.34      2.75 o 
  -6   5   9       40.22       39.05      5.15 o 
  -5   5   9      155.52      148.35      8.05 o 
  -4   5   9      374.80      415.10     16.05 o 
  -3   5   9       52.90       59.77      1.51 o 
  -2   5   9       15.00       14.66      1.32 o 
  -1   5   9      243.35      257.86     10.14 o 
   0   5   9      103.29       95.32      1.87 o 
   1   5   9        0.14       -0.03      1.68 o 
   2   5   9        6.85        4.07      0.58 o 
   3   5   9       54.46       52.52      1.47 o 
   4   5   9      130.32      121.86      8.34 o 
   5   5   9       45.88       44.67      3.61 o 
  -4   6   9        0.00        0.02      0.92 o 
  -3   6   9       46.44       40.11      1.56 o 
  -2   6   9      112.24      121.27      6.16 o 
  -1   6   9        9.72        7.99      0.77 o 
   0   6   9       78.29       76.63      1.84 o 
   1   6   9       14.85       17.65      1.09 o 
   2   6   9        0.56       -0.73      1.99 o 
   3   6   9       48.63       54.49      2.51 o 
  -9   0  10       37.68       38.40      3.12 o 
  -8   0  10       58.00       53.90      1.85 o 
  -7   0  10       45.20       53.46      1.75 o 
  -6   0  10       16.41       14.41      0.68 o 
  -5   0  10      291.07      294.14      6.79 o 
  -4   0  10     1135.86     1280.91     25.51 o 
  -3   0  10        5.37        1.90      0.33 o 
  -1   0  10     1090.41     1054.78     13.40 o 
   1   0  10        1.03        0.86      0.18 o 
   2   0  10      825.49      699.08      9.89 o 
   3   0  10       21.71       21.09      0.66 o 
   4   0  10      255.52      286.61      5.48 o 
   5   0  10       71.94       71.01      2.52 o 
   6   0  10       84.34       72.23      3.67 o 
   7   0  10       22.33       19.90      1.98 o 
   8   0  10        6.19        6.20      1.97 o 
  -9   1  10        0.10       -0.26      0.98 o 
  -8   1  10       74.42       76.51      1.88 o 
  -7   1  10      400.35      424.96     15.60 o 
  -6   1  10      511.30      539.27      7.98 o 
  -5   1  10       45.77       44.43      0.84 o 
  -4   1  10       19.16       23.97      0.73 o 
  -3   1  10      486.41      505.12      6.08 o 
  -2   1  10      497.25      496.00      7.29 o 
  -1   1  10      420.79      460.61      5.20 o 
   0   1  10     1835.71     1829.82     32.14 o 
   1   1  10      768.88      769.07      8.03 o 
   2   1  10       49.57       73.03      1.70 o 
   3   1  10        4.57        3.62      0.63 o 
   4   1  10      355.70      365.17      5.16 o 
   5   1  10        4.99        5.58      0.50 o 
   6   1  10        0.16        0.13      0.34 o 
   7   1  10        0.93       -0.29      1.33 o 
   8   1  10       13.82       13.32      1.51 o 
  -9   2  10        0.12        0.77      1.02 o 
  -8   2  10      357.18      368.20      7.89 o 
  -7   2  10       45.11       43.95      1.44 o 
  -6   2  10      202.31      198.33     10.16 o 
  -5   2  10      177.58      169.11      3.20 o 
  -4   2  10      216.41      214.94      2.60 o 
  -3   2  10       21.65       19.22      0.47 o 
  -2   2  10       51.31       49.46      0.68 o 
  -1   2  10        0.34       -0.28      0.19 o 
   0   2  10       52.75       57.44      1.90 o 
   1   2  10        3.23        1.12      0.35 o 
   2   2  10      596.28      586.92      7.72 o 
   3   2  10      338.40      313.47      3.76 o 
   5   2  10      641.62      675.99     18.21 o 
   6   2  10       16.43       18.75      1.03 o 
   7   2  10       10.62        7.54      3.33 o 
  -8   3  10        0.47       -0.49      0.98 o 
  -7   3  10       22.18       21.40      0.97 o 
  -6   3  10        5.47        4.58      0.75 o 
  -5   3  10        0.14       -0.04      0.38 o 
  -4   3  10        1.88        2.26      0.35 o 
  -3   3  10        0.03        0.15      0.50 o 
  -2   3  10      314.18      320.98      4.10 o 
  -1   3  10     1184.55     1240.11     16.11 o 
   0   3  10     1677.80     1717.28     33.90 o 
   1   3  10      263.75      259.74      3.28 o 
   2   3  10      588.73      606.49     15.64 o 
   3   3  10       98.38       96.86      3.02 o 
   4   3  10       14.58       11.45      0.53 o 
   5   3  10       27.32       30.80      1.46 o 
   6   3  10       28.02       29.90      2.19 o 
   7   3  10       83.06       86.78     10.12 o 
  -7   4  10        1.98        2.57      4.38 o 
  -6   4  10       11.70        8.74      1.16 o 
  -5   4  10       22.90       23.08      0.90 o 
  -4   4  10       55.21       55.65      1.27 o 
  -3   4  10       40.37       39.35      2.12 o 
  -2   4  10      428.60      452.17      6.47 o 
  -1   4  10       16.85       17.96      0.56 o 
   0   4  10       20.39       18.17      0.49 o 
   1   4  10        1.11        1.34      0.40 o 
   2   4  10      167.64      156.71      2.81 o 
   3   4  10      635.09      684.30     25.86 o 
   4   4  10        1.03        1.34      0.63 o 
   5   4  10       16.99       17.90      2.13 o 
   6   4  10      140.50      158.33     13.98 o 
  -6   5  10       18.95       17.76      1.30 o 
  -5   5  10        0.44        1.36      1.30 o 
  -4   5  10      313.56      334.30      5.85 o 
  -3   5  10      152.16      160.92      3.10 o 
  -2   5  10        0.61       -0.53      0.93 o 
  -1   5  10       38.72       39.84      2.09 o 
   0   5  10       16.56       16.56      1.18 o 
   1   5  10      280.52      300.25     17.11 o 
   2   5  10        2.15        3.10      0.52 o 
   3   5  10        0.13       -1.28      1.27 o 
   4   5  10        3.21        3.36      2.27 o 
   5   5  10        0.80       -0.50      2.63 o 
  -4   6  10       19.15       17.16      3.40 o 
  -3   6  10       47.84       47.46      2.05 o 
  -2   6  10        1.85        1.12      1.53 o 
  -1   6  10        7.71        8.47      0.74 o 
   0   6  10      211.72      228.04      4.80 o 
   1   6  10        1.79        3.00      0.66 o 
   2   6  10        5.42        3.98      1.60 o 
   3   6  10       19.72       15.11      1.90 o 
  -9   1  11        5.51        7.10      2.79 o 
  -8   1  11        0.18       -0.68      0.69 o 
  -7   1  11       29.23       29.90      1.61 o 
  -6   1  11       60.70       54.87      2.05 o 
  -5   1  11       16.81       16.96      1.05 o 
  -4   1  11      316.67      366.38      8.53 o 
  -3   1  11      626.44      604.69      6.13 o 
  -2   1  11     1063.09     1154.78     13.95 o 
  -1   1  11      592.54      565.77      8.89 o 
   0   1  11      504.21      592.42      6.45 o 
   1   1  11     1577.65     1799.92     36.67 o 
   2   1  11       20.36       14.72      0.39 o 
   3   1  11       36.45       33.57      0.69 o 
   4   1  11      181.84      189.96      2.89 o 
   5   1  11        0.43        0.24      0.54 o 
   6   1  11        5.31        5.38      0.90 o 
   7   1  11       18.69       18.10      1.51 o 
   8   1  11       25.63       21.08      1.75 o 
  -9   2  11        0.09        0.43      1.08 o 
  -8   2  11        0.15        2.06      2.80 o 
  -7   2  11        6.14        4.10      0.60 o 
  -6   2  11       10.11        5.37      0.44 o 
  -5   2  11        0.90        0.29      0.43 o 
  -4   2  11      128.29      138.23      5.30 o 
  -3   2  11       62.02       65.14      2.76 o 
  -2   2  11        0.16       -0.06      0.15 o 
  -1   2  11      374.73      388.35      3.85 o 
   0   2  11      201.33      157.87      1.80 o 
   1   2  11     1443.44     1501.24     56.64 o 
   2   2  11      573.21      589.80      6.48 o 
   3   2  11       25.86       26.38      0.58 o 
   4   2  11      394.31      373.91     14.05 o 
   5   2  11       58.05       52.93      1.65 o 
   6   2  11        0.88        0.59      0.76 o 
   7   2  11       18.71       18.44      1.64 o 
  -8   3  11       18.93       15.33      1.17 o 
  -7   3  11        1.13        2.57      0.72 o 
  -6   3  11        0.02        0.34      0.63 o 
  -5   3  11       14.49       14.64      0.87 o 
  -4   3  11       42.95       37.75      1.26 o 
  -3   3  11       45.94       46.13      0.88 o 
  -2   3  11        6.50        4.39      0.29 o 
  -1   3  11        0.20       -0.38      0.32 o 
   0   3  11      911.31      899.85     12.04 o 
   1   3  11        0.28        0.64      0.90 o 
   2   3  11      124.22      111.78      1.73 o 
   3   3  11       96.10       90.89      3.63 o 
   4   3  11      102.02      101.65      3.66 o 
   5   3  11       21.04       18.22      1.13 o 
   6   3  11        5.58        4.18      0.98 o 
   7   3  11       12.18       16.05      1.56 o 
  -7   4  11       12.64       10.01      1.51 o 
  -6   4  11        8.27        7.67      1.09 o 
  -5   4  11       67.90       66.54      1.62 o 
  -4   4  11       33.44       32.12      1.37 o 
  -3   4  11       10.17        8.72      0.49 o 
  -2   4  11       19.58       14.58      0.58 o 
  -1   4  11      472.58      455.81     14.53 o 
   0   4  11        4.56        2.60      0.50 o 
   1   4  11        3.63        4.76      0.44 o 
   2   4  11       20.49       19.95      0.67 o 
   3   4  11      172.67      172.21      3.06 o 
   4   4  11       10.56        9.65      2.04 o 
   5   4  11        2.82        4.23      0.94 o 
   6   4  11        9.80        9.89      3.15 o 
  -6   5  11       17.60       18.64      1.74 o 
  -5   5  11       15.52       11.16      1.65 o 
  -4   5  11       21.12       22.62      0.98 o 
  -3   5  11       54.22       51.57      1.59 o 
  -2   5  11      177.29      183.89      4.40 o 
  -1   5  11       60.08       62.62      3.03 o 
   0   5  11       57.56       61.20      1.31 o 
   1   5  11        0.49       -0.36      0.75 o 
   2   5  11       98.01       98.19      3.94 o 
   3   5  11       58.10       53.82      4.92 o 
   4   5  11       20.81       21.20      2.03 o 
   5   5  11       72.96       75.91      7.70 o 
  -4   6  11        6.86        5.02      1.44 o 
  -3   6  11       15.20       17.17      2.89 o 
  -2   6  11      134.46      144.49      3.63 o 
  -1   6  11       19.93       17.05      0.91 o 
   0   6  11      115.45      122.49      3.65 o 
   1   6  11        4.74        4.91      0.71 o 
   2   6  11        3.84        3.55      0.97 o 
   3   6  11       26.75       24.38      1.46 o 
  -9   0  12        3.74        5.26      1.37 o 
  -8   0  12       45.68       51.03      1.97 o 
  -7   0  12        7.97        8.33      0.97 o 
  -6   0  12      258.29      249.42      4.54 o 
  -5   0  12      103.42      104.82      2.33 o 
  -4   0  12     1688.96     1994.91     47.12 o 
  -2   0  12      704.76      661.84      8.06 o 
  -1   0  12      544.01      520.90      7.14 o 
   0   0  12      180.18      203.76      2.57 o 
   1   0  12      382.58      341.99      5.11 o 
   2   0  12      259.10      245.76      3.57 o 
   3   0  12      791.85      817.53     12.39 o 
   4   0  12      107.95      110.54      2.27 o 
   5   0  12       26.27       33.66      2.29 o 
   6   0  12      409.90      369.21     14.06 o 
   7   0  12      279.67      299.69     14.53 o 
   8   0  12       30.73       24.99      2.81 o 
  -9   1  12        4.75        3.69      1.16 o 
  -8   1  12        1.59        1.38      2.03 o 
  -7   1  12      174.30      176.09      3.26 o 
  -6   1  12      291.57      309.99     23.91 o 
  -5   1  12       99.11       96.81      1.49 o 
  -4   1  12      186.39      171.28      6.95 o 
  -3   1  12       11.17       14.60      0.39 o 
  -2   1  12      200.46      266.52      3.10 o 
  -1   1  12      432.73      518.10      5.60 o 
   0   1  12      489.09      536.85      5.57 o 
   1   1  12        6.35        5.62      0.19 o 
   2   1  12      460.10      472.63     12.71 o 
   3   1  12       22.45       23.89      0.52 o 
   4   1  12      179.36      181.49      3.14 o 
   5   1  12       27.11       23.70      1.75 o 
   6   1  12        1.61        0.57      0.93 o 
   7   1  12       10.00        8.98      2.07 o 
  -9   2  12       10.22        5.45      1.15 o 
  -8   2  12      107.21      104.94      7.84 o 
  -7   2  12       49.49       45.24      3.68 o 
  -6   2  12       91.90       76.98      3.90 o 
  -5   2  12       31.04       32.66      1.24 o 
  -4   2  12      778.00      837.53     16.03 o 
  -3   2  12       65.98       58.28      2.20 o 
  -2   2  12        0.47        0.64      0.20 o 
  -1   2  12      206.93      213.38      2.28 o 
   0   2  12      464.45      448.60      4.46 o 
   1   2  12     1999.10     2153.48     71.64 o 
   2   2  12      541.76      530.67      7.20 o 
   3   2  12        0.09        0.09      0.25 o 
   4   2  12       12.80       11.81      0.77 o 
   5   2  12       11.36       14.96      1.28 o 
   6   2  12        0.11       -0.99      0.66 o 
   7   2  12        2.18        4.75      1.55 o 
  -8   3  12       11.03       13.73      1.81 o 
  -7   3  12       55.64       48.73      2.25 o 
  -6   3  12      338.97      346.69      7.76 o 
  -5   3  12        0.42        0.11      0.30 o 
  -4   3  12      538.40      584.96      7.86 o 
  -3   3  12       55.93       49.63      0.86 o 
  -2   3  12       40.55       33.37      0.66 o 
  -1   3  12      872.37      871.93     18.11 o 
   0   3  12       81.84       82.14      2.40 o 
   1   3  12        4.75        4.88      0.70 o 
   2   3  12      169.29      182.09      3.74 o 
   3   3  12       68.28       61.76      8.61 o 
   4   3  12       50.86       47.00      1.84 o 
   5   3  12        3.28        3.70      0.85 o 
   6   3  12       12.13       13.29      2.21 o 
   7   3  12       10.13        7.65      1.61 o 
  -7   4  12       28.73       27.29      3.12 o 
  -6   4  12      180.77      190.87      8.55 o 
  -5   4  12        2.24        2.69      0.81 o 
  -4   4  12        0.17       -0.75      0.50 o 
  -3   4  12      125.84      132.75      2.56 o 
  -2   4  12      537.76      562.67      8.36 o 
  -1   4  12       52.29       53.13      2.59 o 
   0   4  12       50.19       51.49      0.89 o 
   1   4  12        8.41        7.27      0.48 o 
   2   4  12      355.81      369.85     10.89 o 
   3   4  12       27.81       23.89      0.79 o 
   4   4  12      146.17      155.56      4.21 o 
   5   4  12       49.96       45.43      7.23 o 
   6   4  12        3.48        5.44      1.23 o 
  -6   5  12        0.52        0.60      1.09 o 
  -5   5  12       17.63       17.77      1.81 o 
  -4   5  12       78.26       82.00      2.18 o 
  -3   5  12        4.27        3.25      0.65 o 
  -2   5  12       73.28       71.37      1.41 o 
  -1   5  12      119.33      129.10      4.70 o 
   0   5  12      282.50      304.31     19.46 o 
   1   5  12        9.12        7.52      0.59 o 
   2   5  12        0.72        0.14      0.90 o 
   3   5  12       79.64       81.82      2.25 o 
   4   5  12        0.20        0.57      0.88 o 
  -4   6  12       14.17        8.39      1.54 o 
  -3   6  12       49.21       55.39      2.23 o 
  -2   6  12       15.24       14.60      1.16 o 
  -1   6  12        0.78       -0.17      0.68 o 
   0   6  12        0.57       -0.61      0.68 o 
   1   6  12       21.54       24.63      1.07 o 
   2   6  12       62.63       55.28      1.83 o 
  -9   1  13       54.73       57.44      6.16 o 
  -8   1  13      173.81      185.87      7.55 o 
  -7   1  13       72.20       72.01      1.54 o 
  -6   1  13       75.39       70.23      5.77 o 
  -5   1  13       63.46       61.34      1.19 o 
  -4   1  13        6.34        9.56      0.35 o 
  -3   1  13        0.39        0.47      0.59 o 
  -2   1  13       66.30       70.44      1.41 o 
   0   1  13       57.16       64.83      1.06 o 
   1   1  13       90.13       82.02      1.36 o 
   2   1  13        0.79        2.15      0.19 o 
   3   1  13       99.73       81.06      2.61 o 
   4   1  13      124.91      116.04      3.24 o 
   5   1  13       27.69       26.95      1.42 o 
   6   1  13       82.04       80.10      2.85 o 
   7   1  13      128.39      119.78      4.64 o 
  -8   2  13        6.72        5.54      0.78 o 
  -7   2  13      120.13      118.96      5.12 o 
  -6   2  13       16.47       14.00      0.57 o 
  -5   2  13       25.14       24.56      1.95 o 
  -4   2  13       87.25       92.04      1.41 o 
  -3   2  13      146.91      141.35      1.80 o 
  -2   2  13      434.75      460.38      7.87 o 
  -1   2  13      247.73      216.18      2.06 o 
   0   2  13       91.22      110.94      1.39 o 
   1   2  13      520.57      538.98      8.28 o 
   2   2  13       45.98       44.56      0.67 o 
   3   2  13       76.31       73.55      1.12 o 
   4   2  13      142.10      123.40      3.54 o 
   5   2  13        0.11        0.29      0.64 o 
   6   2  13        0.30       -0.11      1.10 o 
   7   2  13        3.97        1.50      1.54 o 
  -8   3  13        7.91        5.64      0.85 o 
  -7   3  13       59.20       56.95      1.81 o 
  -6   3  13      168.43      188.28      5.45 o 
  -5   3  13        6.09        6.04      0.46 o 
  -4   3  13      409.89      421.74      7.52 o 
  -3   3  13      184.85      187.22      3.28 o 
  -2   3  13       29.11       27.44      1.51 o 
  -1   3  13       21.02       16.62      0.49 o 
   0   3  13      481.17      483.05     18.14 o 
   1   3  13        0.01        0.48      0.29 o 
   2   3  13       11.10       11.26      0.40 o 
   3   3  13       95.20       91.42      2.81 o 
   4   3  13      335.31      333.50      8.36 o 
   5   3  13      126.16      118.47      4.30 o 
   6   3  13       39.35       42.44      5.03 o 
  -7   4  13        8.90       10.03      2.46 o 
  -6   4  13       33.77       39.24      1.71 o 
  -5   4  13      240.72      280.18      5.89 o 
  -4   4  13       60.09       57.89      2.01 o 
  -3   4  13       22.92       20.33      1.46 o 
  -2   4  13       91.78       89.92      3.36 o 
  -1   4  13      148.75      142.65      2.12 o 
   0   4  13       95.90       97.09      3.03 o 
   1   4  13       24.10       28.17      1.45 o 
   2   4  13        0.39       -0.27      0.49 o 
   3   4  13        1.02        1.07      0.81 o 
   4   4  13       61.12       67.61      3.84 o 
   5   4  13        0.19       -1.51      1.18 o 
   6   4  13        0.14        0.28      2.56 o 
  -6   5  13       34.81       32.44      3.96 o 
  -5   5  13        1.00        0.70      0.89 o 
  -4   5  13        0.00       -0.70      0.82 o 
  -3   5  13       79.14       78.39      2.10 o 
  -2   5  13       50.05       55.48      1.41 o 
  -1   5  13       32.88       28.51      0.93 o 
   0   5  13      249.29      269.67      8.66 o 
   1   5  13       20.55       20.63      0.83 o 
   2   5  13      142.72      138.04      6.39 o 
   3   5  13      118.52      115.78      8.14 o 
   4   5  13        0.83        0.51      0.96 o 
  -4   6  13       89.67       76.45      8.19 o 
  -3   6  13      101.38      111.04      5.76 o 
  -2   6  13        0.19        0.11      1.01 o 
  -1   6  13        1.06        1.82      0.67 o 
   0   6  13       10.62        9.39      0.85 o 
   1   6  13       16.54       14.02      0.94 o 
   2   6  13       37.59       37.29      1.54 o 
  -9   0  14       14.46       12.02      1.58 o 
  -8   0  14       58.58       65.94      2.14 o 
  -7   0  14       30.63       30.34      1.38 o 
  -6   0  14       74.34       64.60      1.93 o 
  -5   0  14       61.43       55.24      1.51 o 
  -3   0  14      396.54      443.33      6.57 o 
  -2   0  14      141.52      188.58      2.80 o 
  -1   0  14     1138.52     1291.13     17.82 o 
   0   0  14        0.00        0.47      0.21 o 
   1   0  14      290.12      274.71      4.78 o 
   2   0  14       30.65       29.69      0.72 o 
   3   0  14      171.55      161.30      3.05 o 
   4   0  14      155.68      141.34      2.42 o 
   5   0  14       98.23       86.64      4.35 o 
   6   0  14      225.29      245.62     10.33 o 
  -9   1  14        8.34        6.54      0.95 o 
  -8   1  14      132.68      137.90      4.80 o 
  -7   1  14       46.20       45.06      1.19 o 
  -6   1  14       52.01       52.52      1.17 o 
  -5   1  14       41.84       38.40      0.83 o 
  -4   1  14        0.10        0.35      0.14 o 
  -3   1  14     1749.95     1940.25     63.68 o 
  -2   1  14        0.77        0.06      0.22 o 
  -1   1  14     1381.65     1489.74     22.35 o 
   0   1  14      260.90      235.43      3.96 o 
   1   1  14     1550.80     1611.25     24.06 o 
   2   1  14        7.91        6.32      0.26 o 
   3   1  14      385.22      365.86      4.12 o 
   4   1  14      124.38      108.95      2.19 o 
   5   1  14        1.07        0.08      0.95 o 
   6   1  14        0.09        0.88      1.01 o 
   7   1  14       25.71       23.30      1.83 o 
  -8   2  14        0.03        1.29      0.71 o 
  -7   2  14       25.04       18.99      1.05 o 
  -6   2  14       13.71       12.72      0.63 o 
  -5   2  14      271.31      284.16      6.90 o 
  -4   2  14      381.26      389.39     12.58 o 
  -3   2  14      298.33      299.57      5.82 o 
  -2   2  14     1047.86     1062.70     13.94 o 
  -1   2  14      220.33      220.87      2.26 o 
   0   2  14       80.77       84.30      2.74 o 
   1   2  14      461.16      482.08      5.13 o 
   2   2  14      803.91      784.19     34.99 o 
   3   2  14       90.89       79.81      2.09 o 
   4   2  14       36.51       30.76      0.96 o 
   5   2  14      229.54      226.40     14.59 o 
   6   2  14       13.60       13.80      1.77 o 
   7   2  14        1.93        1.27      1.61 o 
  -8   3  14       10.87        9.20      2.76 o 
  -7   3  14      135.29      137.57      3.73 o 
  -6   3  14       58.03       64.72      1.64 o 
  -5   3  14       81.16       77.44      3.06 o 
  -4   3  14      749.15      779.19     12.17 o 
  -3   3  14        6.50        4.63      0.98 o 
  -2   3  14      324.98      348.21      5.06 o 
  -1   3  14       51.53       64.87      1.44 o 
   0   3  14        4.86        5.78      0.49 o 
   1   3  14       41.31       42.01      0.76 o 
   2   3  14        3.17        3.68      0.63 o 
   3   3  14      193.03      178.90      2.60 o 
   4   3  14      623.98      640.48     17.63 o 
   5   3  14       81.28       87.45      8.73 o 
   6   3  14        7.52        7.97      1.64 o 
  -7   4  14        5.59        4.63      1.34 o 
  -6   4  14        4.68        4.52      1.14 o 
  -5   4  14        0.10        0.86      1.36 o 
  -4   4  14      230.18      237.90      5.80 o 
  -3   4  14      738.39      794.90     17.52 o 
  -2   4  14      204.74      205.48      5.41 o 
  -1   4  14      119.62      108.13      4.58 o 
   0   4  14      458.68      471.54     18.97 o 
   1   4  14      293.48      305.79      5.70 o 
   2   4  14      139.51      137.66      3.45 o 
   3   4  14        6.48        6.07      1.61 o 
   4   4  14        5.04        6.20      0.90 o 
   5   4  14        4.46        6.50      2.19 o 
  -6   5  14       36.33       34.35      4.11 o 
  -5   5  14        6.31        6.46      0.99 o 
  -4   5  14        0.00       -1.34      1.58 o 
  -3   5  14       25.16       26.68      1.84 o 
  -2   5  14        9.09        5.83      0.72 o 
  -1   5  14        0.31       -0.12      0.82 o 
   0   5  14       20.58       18.60      1.80 o 
   1   5  14       80.11       85.43      1.88 o 
   2   5  14        0.48        0.48      0.66 o 
   3   5  14       15.02       12.97      1.17 o 
   4   5  14        0.00       -0.22      0.99 o 
  -3   6  14       13.45       11.24      2.10 o 
  -2   6  14        4.52        6.55      1.06 o 
  -1   6  14       10.09       10.93      0.91 o 
   0   6  14       20.97       12.92      0.86 o 
   1   6  14        1.78        1.34      0.91 o 
   2   6  14        1.87        0.90      1.14 o 
  -9   1  15        5.84        4.77      2.59 o 
  -8   1  15       14.35       14.80      0.95 o 
  -7   1  15       16.02       14.25      0.77 o 
  -6   1  15       28.65       30.24      0.85 o 
  -5   1  15       92.42       90.42      4.89 o 
  -4   1  15        5.71        4.92      1.02 o 
  -3   1  15       28.52       26.68      0.61 o 
  -2   1  15        0.80        1.66      1.01 o 
  -1   1  15        1.70        1.75      0.18 o 
   0   1  15       85.64       93.69      3.19 o 
   1   1  15       41.67       41.17      0.77 o 
   2   1  15      556.16      560.42      5.93 o 
   3   1  15      191.99      197.49      2.63 o 
   4   1  15        0.18        1.40      0.72 o 
   5   1  15       90.64       95.16      3.29 o 
   6   1  15        5.27        3.05      2.11 o 
   7   1  15        0.15       -1.03      0.98 o 
  -8   2  15       19.60       18.21      1.06 o 
  -7   2  15       39.90       35.98      1.42 o 
  -6   2  15        0.03       -0.41      0.63 o 
  -5   2  15      247.17      255.78     11.97 o 
  -4   2  15       36.59       40.15      1.36 o 
  -3   2  15      362.91      358.90      4.90 o 
  -2   2  15        1.52        1.36      0.32 o 
  -1   2  15       48.50       47.45      1.08 o 
   0   2  15      855.20      898.85     12.06 o 
   1   2  15       17.42       10.14      0.62 o 
   2   2  15      165.83      165.74      2.14 o 
   3   2  15       85.01       89.26      3.00 o 
   4   2  15      160.70      154.70      3.25 o 
   5   2  15        4.90        3.47      0.86 o 
   6   2  15        0.09        1.67      2.39 o 
   7   2  15       10.24       11.37      1.87 o 
  -8   3  15        1.26        0.46      0.96 o 
  -7   3  15       22.27       18.92      2.37 o 
  -6   3  15       20.50       22.72      1.02 o 
  -5   3  15       87.06       84.73      1.71 o 
  -4   3  15        8.66        6.63      0.94 o 
  -3   3  15        0.01       -0.50      0.33 o 
  -2   3  15      361.90      368.42      6.25 o 
  -1   3  15       77.12       83.01      1.57 o 
   0   3  15       13.26       15.02      0.49 o 
   1   3  15      138.12      134.74      1.85 o 
   2   3  15      190.72      170.35     12.80 o 
   3   3  15      468.01      468.37      9.35 o 
   4   3  15       31.38       33.64      1.33 o 
   5   3  15        2.70        1.02      1.29 o 
   6   3  15      171.15      229.57     12.89 o 
  -7   4  15        1.23        0.14      2.11 o 
  -6   4  15        5.66        7.02      1.12 o 
  -5   4  15        0.13        1.53      1.74 o 
  -4   4  15      358.07      388.89      7.53 o 
  -3   4  15      580.51      625.57     12.77 o 
  -2   4  15      154.07      159.08      2.78 o 
  -1   4  15        9.72        9.14      0.49 o 
   0   4  15       58.70       50.57      4.19 o 
   1   4  15      193.28      210.48      9.28 o 
   2   4  15       26.88       30.13      0.91 o 
   3   4  15       26.41       22.38      1.10 o 
   4   4  15       39.22       41.80      2.24 o 
   5   4  15        1.15       -1.17      0.88 o 
  -5   5  15        0.86        0.85      1.29 o 
  -4   5  15        0.57        1.24      0.84 o 
  -3   5  15       43.97       42.16      4.03 o 
  -2   5  15      143.30      153.13      8.38 o 
  -1   5  15      211.30      224.55      3.94 o 
   0   5  15      293.20      320.19     13.20 o 
   1   5  15       28.81       20.88      2.86 o 
   2   5  15       84.94       92.76      7.93 o 
   3   5  15       13.80       11.38      1.07 o 
   4   5  15        4.17        0.50      1.04 o 
  -3   6  15        0.37        0.42      1.01 o 
  -2   6  15        3.12        5.12      1.09 o 
  -1   6  15        1.07        0.15      0.75 o 
   0   6  15       59.35       56.83      2.73 o 
   1   6  15       14.22       14.94      1.04 o 
  -9   0  16       52.66       49.59      2.95 o 
  -8   0  16      158.45      143.57      4.59 o 
  -7   0  16      260.53      283.33      6.66 o 
  -6   0  16       87.57      101.86      3.39 o 
  -5   0  16       41.54       48.17      1.99 o 
  -4   0  16       96.03       99.48      2.15 o 
  -3   0  16      199.13      207.38      3.28 o 
  -2   0  16        1.22        2.44      0.32 o 
  -1   0  16      243.33      278.05      3.80 o 
   0   0  16      456.93      523.95      6.33 o 
   1   0  16      121.32      119.98      1.97 o 
   2   0  16        1.79        3.12      0.32 o 
   3   0  16       10.24       10.61      0.51 o 
   4   0  16       87.76       94.73      3.15 o 
   5   0  16      124.26      114.85      5.52 o 
   6   0  16        0.45       -0.28      1.57 o 
   7   0  16        1.90        3.06      1.80 o 
  -9   1  16       30.28       24.72      1.30 o 
  -8   1  16       58.85       56.30      1.73 o 
  -7   1  16       30.60       25.45      1.74 o 
  -6   1  16      181.77      186.01      9.68 o 
  -5   1  16        0.26        0.45      0.55 o 
  -4   1  16      227.71      253.55      6.41 o 
  -3   1  16       28.52       30.76      1.10 o 
  -2   1  16      138.55      124.58      2.75 o 
  -1   1  16      297.44      322.86      3.16 o 
   0   1  16      431.19      433.63     13.01 o 
   1   1  16        0.01        0.09      0.22 o 
   2   1  16        9.21        5.10      0.43 o 
   3   1  16      118.21      111.71      2.28 o 
   4   1  16      129.20      135.69      2.88 o 
   5   1  16      139.10      141.19      4.39 o 
   6   1  16       95.12      101.20      3.50 o 
   7   1  16        7.41        6.02      1.19 o 
  -8   2  16       72.37       78.98      2.51 o 
  -7   2  16       16.27       17.82      1.09 o 
  -6   2  16      181.39      199.44      4.90 o 
  -5   2  16      141.40      144.86      5.71 o 
  -4   2  16      773.85      818.97     12.98 o 
  -3   2  16       53.77       57.54      1.09 o 
  -2   2  16      480.42      477.80     13.76 o 
  -1   2  16      637.92      707.65     13.80 o 
   0   2  16        7.57        7.01      0.26 o 
   1   2  16       28.85       28.04      0.55 o 
   2   2  16       21.79       18.81      0.52 o 
   3   2  16        4.87        1.38      0.83 o 
   4   2  16      221.40      216.16     12.05 o 
   5   2  16       52.10       47.24      1.83 o 
   6   2  16        2.91        1.96      1.29 o 
  -8   3  16       73.20       68.77      2.36 o 
  -7   3  16       64.61       63.72      2.09 o 
  -6   3  16      196.81      228.67      4.18 o 
  -5   3  16        8.25        8.33      0.78 o 
  -4   3  16       15.66       15.12      0.94 o 
  -3   3  16      125.08      124.10      2.26 o 
  -2   3  16       65.68       60.63      2.16 o 
  -1   3  16        9.45        8.09      0.81 o 
   0   3  16       57.60       47.10      5.22 o 
   1   3  16        8.33        7.41      0.74 o 
   2   3  16      114.47       96.28      3.96 o 
   3   3  16      162.43      171.87      5.35 o 
   4   3  16       59.56       66.00      5.96 o 
   5   3  16       19.05       24.93      3.50 o 
   6   3  16       32.86       39.72      2.71 o 
  -7   4  16        5.14        4.05      1.65 o 
  -6   4  16        7.34        8.51      1.10 o 
  -5   4  16       63.51       67.78      1.99 o 
  -4   4  16      209.21      223.16      4.75 o 
  -3   4  16      217.42      233.37      5.89 o 
  -2   4  16        0.05        0.83      0.55 o 
  -1   4  16      162.13      170.27      8.66 o 
   0   4  16       86.23       74.39      1.39 o 
   1   4  16       36.07       32.93      1.70 o 
   2   4  16       55.05       59.02      3.02 o 
   3   4  16        1.10        1.62      0.78 o 
   4   4  16       10.53        9.26      1.80 o 
   5   4  16       28.12       27.90      2.02 o 
  -5   5  16       84.07       82.03      7.03 o 
  -4   5  16        1.63        1.25      0.83 o 
  -3   5  16        9.99        7.73      1.66 o 
  -2   5  16        5.62        5.57      1.05 o 
  -1   5  16        2.44        0.48      0.61 o 
   0   5  16      179.31      171.85      6.20 o 
   1   5  16       30.00       27.88      0.95 o 
   2   5  16       18.69       14.13      1.13 o 
   3   5  16        8.38        5.70      1.34 o 
  -2   6  16        7.07        8.94      1.73 o 
  -1   6  16        0.16        1.76      0.78 o 
   0   6  16        2.87        2.26      0.83 o 
  -8   1  17        9.28        6.96      1.01 o 
  -7   1  17       91.56       91.84      2.09 o 
  -6   1  17      344.86      344.20      6.14 o 
  -5   1  17       20.66       19.82      0.80 o 
  -4   1  17      167.16      180.24      3.07 o 
  -3   1  17      100.31      104.61      2.21 o 
  -2   1  17      700.66      704.61     10.07 o 
  -1   1  17       32.19       30.21      0.53 o 
   0   1  17       34.18       34.48      1.57 o 
   1   1  17       38.85       31.42      0.56 o 
   2   1  17      242.11      235.68      2.85 o 
   3   1  17       25.61       20.75      0.47 o 
   4   1  17      501.58      472.68     10.70 o 
   5   1  17       30.44       33.38      1.80 o 
   6   1  17       10.98       11.01      1.73 o 
  -8   2  17       28.16       27.28      2.83 o 
  -7   2  17       20.58       22.56      2.70 o 
  -6   2  17       24.15       23.64      0.96 o 
  -5   2  17       30.35       25.97      0.82 o 
  -4   2  17       16.78       18.63      1.08 o 
  -3   2  17       86.42       88.16      1.71 o 
  -2   2  17      590.81      623.36      8.98 o 
  -1   2  17       50.24       49.91      0.83 o 
   0   2  17       48.09       57.96      1.81 o 
   1   2  17      201.32      199.35      2.54 o 
   2   2  17       19.70       19.44      0.52 o 
   3   2  17       82.76       77.16      2.74 o 
   4   2  17        2.08       -0.11      0.59 o 
   5   2  17        0.09        0.22      1.12 o 
   6   2  17        6.45        8.46      1.64 o 
  -7   3  17        0.87        0.28      0.96 o 
  -6   3  17       22.11       18.10      0.87 o 
  -5   3  17       87.78       94.34      1.93 o 
  -4   3  17        0.74        4.07      0.96 o 
  -3   3  17       54.27       56.01      1.26 o 
  -2   3  17       92.36       96.72      2.72 o 
  -1   3  17       15.59       15.84      0.54 o 
   0   3  17        0.99        2.04      0.24 o 
   1   3  17       16.30       16.46      1.59 o 
   2   3  17       13.22       11.77      0.75 o 
   3   3  17      158.17      148.87      4.76 o 
   4   3  17       42.47       49.92      7.49 o 
   5   3  17       42.10       44.05      6.62 o 
  -7   4  17        1.00        0.22      1.44 o 
  -6   4  17       19.69       15.17      1.78 o 
  -5   4  17       18.35       17.26      2.45 o 
  -4   4  17        4.52        2.82      0.99 o 
  -3   4  17       23.99       23.77      1.11 o 
  -2   4  17       20.30       20.33      1.72 o 
  -1   4  17        0.43        0.23      0.61 o 
   0   4  17       34.16       27.15      1.39 o 
   1   4  17        0.10       -0.77      0.52 o 
   2   4  17       59.55       62.90      3.18 o 
   3   4  17       23.86       17.71      1.18 o 
   4   4  17        0.09        1.11      0.83 o 
   5   4  17        8.96       12.27      1.99 o 
  -5   5  17        1.23       -1.57      1.05 o 
  -4   5  17        1.63        1.39      1.08 o 
  -3   5  17      126.58      130.60      5.23 o 
  -2   5  17        5.12        7.09      0.96 o 
  -1   5  17       31.59       35.15      1.46 o 
   0   5  17        9.12        9.69      0.77 o 
   1   5  17        0.98        1.22      1.10 o 
   2   5  17       13.22       12.16      5.20 o 
   3   5  17        9.23        7.29      1.17 o 
  -2   6  17        2.24        2.83      1.01 o 
  -1   6  17        4.33        2.83      0.88 o 
  -8   0  18      106.40       93.22      4.05 o 
  -7   0  18      130.06      124.95      3.35 o 
  -6   0  18      177.20      176.65      5.41 o 
  -5   0  18        8.38        7.42      0.98 o 
  -4   0  18       13.89       13.96      0.63 o 
  -3   0  18     1423.24     1603.16     37.26 o 
  -2   0  18      157.88      129.94      2.73 o 
  -1   0  18      916.31      950.93     16.72 o 
   0   0  18       60.32       64.89      1.16 o 
   2   0  18     1013.63     1120.93     41.14 o 
   3   0  18       81.92       84.20      2.31 o 
   4   0  18       39.91       37.01      1.60 o 
   5   0  18        0.06        1.36      1.19 o 
   6   0  18       50.24       54.34      4.06 o 
  -8   1  18       61.66       62.33      1.93 o 
  -7   1  18      315.36      309.96      5.63 o 
  -6   1  18      149.19      152.40      3.45 o 
  -5   1  18      102.61      121.15      2.70 o 
  -4   1  18        5.23        3.36      0.39 o 
  -3   1  18       62.59       66.83      1.35 o 
  -2   1  18       11.16        9.47      0.45 o 
  -1   1  18     1069.21     1179.46     37.28 o 
   0   1  18       85.06       95.45      1.15 o 
   1   1  18      541.56      546.11      6.12 o 
   2   1  18       93.82       92.23      1.49 o 
   3   1  18      109.34      107.31      1.90 o 
   4   1  18      113.48      122.23      3.00 o 
   5   1  18        3.10        1.47      1.36 o 
   6   1  18       15.60       16.75      1.41 o 
  -8   2  18       28.52       24.59      1.21 o 
  -7   2  18      260.61      270.84     12.14 o 
  -6   2  18       25.59       27.89      1.03 o 
  -5   2  18      236.26      239.68      9.22 o 
  -3   2  18       80.02       84.15      1.67 o 
  -2   2  18        5.03        4.92      0.48 o 
  -1   2  18        3.53        3.27      0.27 o 
   0   2  18        1.70        2.20      0.24 o 
   1   2  18       20.62       18.10      0.51 o 
   2   2  18       11.80        9.99      0.51 o 
   3   2  18       58.97       56.64      2.29 o 
   4   2  18      497.62      502.26     14.07 o 
   5   2  18       25.86       29.68      3.55 o 
   6   2  18        5.43        2.66      2.36 o 
  -7   3  18       55.49       56.91      2.23 o 
  -6   3  18       33.70       29.03      1.00 o 
  -5   3  18       62.53       70.41      1.60 o 
  -4   3  18        4.84        3.64      0.56 o 
  -3   3  18      179.39      198.34      3.46 o 
  -2   3  18      796.23      835.65     11.43 o 
  -1   3  18        1.85        2.47      0.40 o 
   0   3  18       10.18        8.00      0.41 o 
   1   3  18       63.59       49.54      3.23 o 
   2   3  18      276.95      277.73     16.45 o 
   3   3  18       95.78      107.25      2.36 o 
   4   3  18        2.27        1.32      0.88 o 
   5   3  18        8.52        5.72      1.26 o 
  -6   4  18       26.59       24.92      1.39 o 
  -5   4  18      215.03      224.47      5.21 o 
  -4   4  18       33.37       34.49      1.41 o 
  -3   4  18      274.99      292.29      8.31 o 
  -2   4  18       88.99      103.51      2.31 o 
  -1   4  18      118.84      114.57      2.43 o 
   0   4  18       13.26       15.13      0.78 o 
   1   4  18       45.67       48.63      2.89 o 
   2   4  18       32.16       33.37      2.65 o 
   3   4  18      115.04      110.25     15.30 o 
   4   4  18       33.94       35.00      3.85 o 
  -5   5  18        7.89        6.88      1.27 o 
  -4   5  18       16.15       16.12      2.45 o 
  -3   5  18       43.38       44.29      3.43 o 
  -2   5  18        0.00        0.54      0.85 o 
  -1   5  18       11.54        8.42      0.83 o 
   0   5  18        0.56       -0.99      2.08 o 
   1   5  18        5.26        2.17      0.79 o 
   2   5  18        7.37        5.27      0.96 o 
   3   5  18        0.00        0.23      1.06 o 
  -8   1  19        0.72        0.18      1.36 o 
  -7   1  19      321.11      323.68      9.89 o 
  -6   1  19      126.54      132.55      3.59 o 
  -5   1  19       53.44       57.29      1.63 o 
  -4   1  19      253.45      261.57      4.11 o 
  -3   1  19      102.15      113.90      2.08 o 
  -2   1  19       30.18       29.36      0.78 o 
  -1   1  19      254.26      261.66      3.59 o 
   0   1  19       13.89       14.14      0.41 o 
   1   1  19       58.54       58.10      1.06 o 
   2   1  19      341.28      344.20      4.40 o 
   3   1  19      989.79     1104.45     83.42 o 
   4   1  19        3.57        1.65      0.61 o 
   5   1  19        5.12        7.08      0.81 o 
   6   1  19       18.80       18.01      1.39 o 
  -8   2  19        1.15        0.83      1.74 o 
  -7   2  19       26.48       26.17      1.52 o 
  -6   2  19       25.76       27.30      1.06 o 
  -5   2  19       62.91       61.06      1.53 o 
  -4   2  19      370.75      366.61     12.58 o 
  -3   2  19      450.11      500.15      7.59 o 
  -2   2  19        1.81        1.49      0.40 o 
  -1   2  19       26.01       27.28      0.63 o 
   0   2  19        0.91        1.94      0.46 o 
   1   2  19       67.78       63.40      2.16 o 
   2   2  19        9.41       10.65      1.25 o 
   3   2  19        2.75        1.62      0.56 o 
   4   2  19       30.60       32.75      1.07 o 
   5   2  19       79.03       88.47      5.23 o 
   6   2  19       22.80       26.81      3.67 o 
  -7   3  19       15.22       18.65      1.41 o 
  -6   3  19        2.26        0.46      0.81 o 
  -5   3  19       12.70       10.86      0.77 o 
  -4   3  19       13.83       11.95      0.64 o 
  -3   3  19      437.84      424.99      6.56 o 
  -2   3  19       25.17       22.53      1.80 o 
  -1   3  19       28.52       28.64      2.37 o 
   0   3  19      234.63      236.27      6.01 o 
   1   3  19       30.36       26.86      3.81 o 
   2   3  19      170.54      182.19     14.10 o 
   3   3  19      131.44      127.93      8.59 o 
   4   3  19       57.66       62.08      6.09 o 
   5   3  19        0.03       -1.66      1.54 o 
  -6   4  19       22.68       23.08      2.20 o 
  -5   4  19        2.94        1.55      0.80 o 
  -4   4  19       10.27        9.61      1.69 o 
  -3   4  19       16.86       14.09      1.03 o 
  -2   4  19       33.72       35.40      1.05 o 
  -1   4  19      194.15      208.59      4.15 o 
   0   4  19       63.41       60.66      1.45 o 
   1   4  19       22.61       21.97      1.43 o 
   2   4  19        0.44        1.48      0.92 o 
   3   4  19        4.28        5.18      0.93 o 
   4   4  19       16.36       17.95      1.47 o 
  -4   5  19        2.33        1.41      1.28 o 
  -3   5  19        6.83        5.52      1.17 o 
  -2   5  19       20.40       19.14      1.27 o 
  -1   5  19        0.13        0.05      0.84 o 
   0   5  19       33.13       29.51      1.20 o 
   1   5  19       57.49       58.17      5.08 o 
   2   5  19        5.93        5.61      1.07 o 
  -8   0  20      175.58      167.63      5.27 o 
  -7   0  20        0.00       -1.80      1.22 o 
  -6   0  20       11.12       11.20      1.36 o 
  -5   0  20       14.96       18.58      1.39 o 
  -4   0  20      311.42      339.23      9.06 o 
  -3   0  20        4.93        5.73      0.43 o 
  -2   0  20      423.18      442.92      8.34 o 
  -1   0  20      193.29      218.14      3.89 o 
   0   0  20      390.43      399.38      6.24 o 
   1   0  20      881.17      959.54     15.29 o 
   2   0  20       13.92       15.19      0.65 o 
   3   0  20       81.94       77.73      2.11 o 
   4   0  20        0.10       -1.07      0.86 o 
   5   0  20       12.76       15.61      2.13 o 
   6   0  20       45.93       44.50      3.51 o 
  -8   1  20       47.61       44.21      2.89 o 
  -7   1  20       18.66       12.93      0.96 o 
  -6   1  20        0.54       -0.23      1.94 o 
  -5   1  20       91.34       91.25      2.31 o 
  -4   1  20       53.03       61.34      1.46 o 
  -3   1  20      197.38      200.94      3.30 o 
  -2   1  20       61.21       59.57      1.28 o 
  -1   1  20      179.88      181.86      2.33 o 
   0   1  20        1.38        1.43      0.30 o 
   1   1  20      182.78      186.49      3.85 o 
   2   1  20       12.31       14.21      0.48 o 
   3   1  20      426.57      463.74     32.48 o 
   4   1  20      421.44      474.53     11.73 o 
   5   1  20       24.28       28.89      4.00 o 
   6   1  20        0.84        0.25      1.01 o 
  -8   2  20        0.43        4.19      1.12 o 
  -7   2  20       26.13       21.82      1.16 o 
  -6   2  20        1.49        1.57      0.69 o 
  -5   2  20      308.95      323.56      7.79 o 
  -4   2  20       16.14       13.22      1.15 o 
  -3   2  20       51.35       43.66      1.70 o 
  -2   2  20      281.15      279.01      4.08 o 
  -1   2  20      185.11      178.49      4.02 o 
   0   2  20       44.45       45.24      1.36 o 
   1   2  20       23.50       19.74      0.54 o 
   2   2  20       28.11       26.19      1.71 o 
   3   2  20      211.11      224.74      8.27 o 
   4   2  20        4.34        4.25      0.95 o 
   5   2  20      115.46      120.52      9.62 o 
  -7   3  20        0.02        0.55      1.02 o 
  -6   3  20       19.68       16.06      0.96 o 
  -5   3  20        3.74        2.06      0.65 o 
  -4   3  20        3.32        2.64      0.60 o 
  -3   3  20      552.29      606.34     11.48 o 
  -2   3  20      100.42       95.33      2.70 o 
  -1   3  20       16.75       17.03      0.82 o 
   0   3  20       26.39       16.46      0.70 o 
   1   3  20       10.86        9.02      1.43 o 
   2   3  20        8.12        5.44      0.63 o 
   3   3  20        0.22        0.36      0.69 o 
   4   3  20       38.63       43.74      2.51 o 
   5   3  20        7.54        6.87      1.56 o 
  -6   4  20      134.25      139.70      5.14 o 
  -5   4  20        0.14       -1.11      0.94 o 
  -4   4  20      140.04      147.30      3.18 o 
  -3   4  20       99.29      104.44      2.64 o 
  -2   4  20        0.50       -0.55      0.59 o 
  -1   4  20       14.49       11.65      2.12 o 
   0   4  20      225.19      206.48     14.48 o 
   1   4  20       15.39       14.53      0.82 o 
   2   4  20        0.08        0.48      0.75 o 
   3   4  20       24.31       26.82      3.24 o 
   4   4  20        2.33        0.75      1.66 o 
  -4   5  20        1.95        0.44      2.69 o 
  -3   5  20        0.30        1.63      1.91 o 
  -2   5  20       66.52       56.00      4.66 o 
  -1   5  20        7.94        4.84      1.10 o 
   0   5  20       27.09       22.57      3.91 o 
   1   5  20        5.95        5.04      0.83 o 
   2   5  20       22.00       20.44      1.68 o 
  -8   1  21        2.24        0.12      1.54 o 
  -7   1  21       20.37       19.34      3.82 o 
  -6   1  21       94.99       92.41      2.44 o 
  -5   1  21       13.15       11.81      0.97 o 
  -4   1  21        4.17        3.43      0.54 o 
  -3   1  21        0.38        0.09      0.52 o 
  -2   1  21      204.31      213.30      3.58 o 
  -1   1  21       12.68       12.60      0.59 o 
   0   1  21      184.36      180.17      6.65 o 
   1   1  21       13.69       13.69      0.78 o 
   2   1  21      147.85      159.46      2.61 o 
   3   1  21        0.32       -0.71      0.70 o 
   4   1  21       52.47       51.79      1.43 o 
   5   1  21        0.00        1.19      1.08 o 
  -7   2  21        0.24        0.53      0.93 o 
  -6   2  21        1.05       -0.30      1.11 o 
  -5   2  21        8.12        7.73      0.77 o 
  -4   2  21      109.79      104.66      2.27 o 
  -3   2  21        4.31        5.95      0.58 o 
  -2   2  21       14.72       10.86      0.68 o 
  -1   2  21       71.14       63.31      1.44 o 
   0   2  21      113.22      114.43      1.63 o 
   1   2  21      109.31      117.13      2.25 o 
   2   2  21      187.93      187.46      3.03 o 
   3   2  21       98.07       90.41      2.50 o 
   4   2  21       29.60       34.55      2.05 o 
   5   2  21       12.27       13.78      2.28 o 
  -7   3  21       21.71       22.32      1.42 o 
  -6   3  21       43.35       39.62      2.77 o 
  -5   3  21       48.24       49.33      1.60 o 
  -4   3  21       14.31       13.98      1.40 o 
  -3   3  21      362.85      388.52      6.15 o 
  -2   3  21       27.03       26.37      0.99 o 
  -1   3  21        0.86        0.34      0.49 o 
   0   3  21       19.50       19.95      0.72 o 
   1   3  21       33.13       34.56      1.30 o 
   2   3  21      191.19      179.66      8.26 o 
   3   3  21        2.07        2.23      0.70 o 
   4   3  21        3.46        2.00      1.08 o 
  -6   4  21       13.55       13.43      1.53 o 
  -5   4  21        1.08        1.79      1.12 o 
  -4   4  21       41.86       35.47      3.80 o 
  -3   4  21        5.78        3.60      0.98 o 
  -2   4  21       24.16       24.68      1.34 o 
  -1   4  21       22.85       21.87      2.58 o 
   0   4  21       49.08       46.35      1.45 o 
   1   4  21        0.00       -0.49      0.68 o 
   2   4  21       10.18       10.72      1.50 o 
   3   4  21        3.84        2.28      1.24 o 
  -4   5  21       20.68       19.42      1.64 o 
  -3   5  21       10.85       10.15      1.24 o 
  -2   5  21        0.01       -0.74      0.85 o 
  -1   5  21        7.30        7.08      0.96 o 
   0   5  21        6.56        2.10      0.86 o 
   1   5  21        4.37        1.95      1.17 o 
  -8   0  22       55.17       54.69      2.48 o 
  -7   0  22      371.10      379.61     12.62 o 
  -6   0  22       65.09       61.64      2.63 o 
  -5   0  22      190.24      191.62      5.64 o 
  -4   0  22      673.44      706.93     17.25 o 
  -3   0  22        2.49        1.46      0.39 o 
  -2   0  22       13.65       11.89      0.66 o 
  -1   0  22       84.36       97.55      2.13 o 
   0   0  22       46.85       39.99      1.06 o 
   1   0  22      663.87      721.08     15.17 o 
   2   0  22       54.03       59.68      1.57 o 
   3   0  22        0.38        1.07      0.86 o 
   4   0  22      287.64      309.78     13.50 o 
  -8   1  22       27.96       28.06      1.62 o 
  -7   1  22       22.64       16.21      1.15 o 
  -6   1  22       71.66       68.25      1.99 o 
  -5   1  22      107.94      103.78      3.60 o 
  -4   1  22       85.70       79.28      1.77 o 
  -3   1  22        7.99        4.70      0.58 o 
  -2   1  22      189.72      198.42      3.28 o 
  -1   1  22      285.92      290.51      3.63 o 
   0   1  22       89.49       88.24      1.74 o 
   1   1  22      400.08      436.97      6.25 o 
   2   1  22        4.66        4.23      0.59 o 
   3   1  22        0.03       -1.03      0.69 o 
   4   1  22        9.62       10.79      1.07 o 
   5   1  22        0.13        1.24      1.18 o 
  -7   2  22        1.15        2.30      1.65 o 
  -6   2  22       43.26       45.02      1.47 o 
  -5   2  22       38.16       43.61      1.27 o 
  -4   2  22       30.87       31.03      2.14 o 
  -3   2  22        3.33        4.51      0.87 o 
  -2   2  22       16.07       11.02      1.46 o 
  -1   2  22      235.00      230.63      3.58 o 
   0   2  22       67.78       69.80      1.44 o 
   1   2  22      125.68      142.79      3.93 o 
   2   2  22       95.00       97.77      3.36 o 
   3   2  22       66.35       77.81      5.35 o 
   4   2  22       59.84       57.67      8.37 o 
   5   2  22        1.09        0.68      1.08 o 
  -7   3  22        4.57        0.39      1.29 o 
  -6   3  22        0.88        0.29      0.81 o 
  -5   3  22       38.43       42.74      1.93 o 
  -4   3  22      328.32      332.18      5.93 o 
  -3   3  22        8.81        7.92      0.72 o 
  -2   3  22        7.03        7.47      1.38 o 
  -1   3  22        0.10       -0.03      0.95 o 
   0   3  22        0.08        0.86      0.64 o 
   1   3  22        2.11        2.41      0.65 o 
   2   3  22        4.15        6.17      1.74 o 
   3   3  22       13.45       12.51      1.01 o 
   4   3  22        0.23       -1.34      0.94 o 
  -5   4  22        1.07        1.33      1.04 o 
  -4   4  22        0.68       -1.25      0.83 o 
  -3   4  22        9.93        7.82      1.18 o 
  -2   4  22        0.62        3.17      2.04 o 
  -1   4  22        9.27        7.29      0.83 o 
   0   4  22      164.31      173.97      8.42 o 
   1   4  22      107.62       97.26      7.04 o 
   2   4  22        0.02       -1.66      1.11 o 
   3   4  22        2.24        0.87      2.73 o 
  -3   5  22        3.06        2.89      1.40 o 
  -2   5  22        1.31        1.34      1.15 o 
  -1   5  22       34.72       34.24      3.06 o 
   0   5  22        0.04       -1.34      1.85 o 
  -7   1  23      103.82       96.84      2.96 o 
  -6   1  23       75.45       77.61      2.27 o 
  -5   1  23        1.94        1.99      2.03 o 
  -4   1  23      190.16      187.45      3.70 o 
  -3   1  23      367.40      393.92     14.93 o 
  -2   1  23      113.07      111.28      2.14 o 
  -1   1  23      103.61       97.30      1.48 o 
   0   1  23       80.92       82.85      3.22 o 
   1   1  23      127.47      125.63      3.97 o 
   2   1  23        1.55        1.04      1.18 o 
   3   1  23      195.63      210.61      4.18 o 
   4   1  23        4.29        2.70      1.80 o 
   5   1  23        1.56        0.88      2.53 o 
  -7   2  23        7.32        7.41      1.10 o 
  -6   2  23       30.27       28.57      1.30 o 
  -5   2  23        4.19        3.40      0.75 o 
  -4   2  23        2.28        1.55      1.24 o 
  -3   2  23        6.04        8.26      0.77 o 
  -2   2  23       22.95       24.86      0.98 o 
  -1   2  23      449.41      520.00      8.03 o 
   0   2  23       11.64        6.23      0.55 o 
   1   2  23        3.44        2.50      0.55 o 
   2   2  23       63.96       59.43      4.55 o 
   3   2  23        9.17        5.35      0.90 o 
   4   2  23        6.09        6.29      1.12 o 
  -6   3  23      298.51      311.53      7.32 o 
  -5   3  23       70.35       67.51      2.03 o 
  -4   3  23      212.86      230.22      5.14 o 
  -3   3  23        7.93        7.44      0.73 o 
  -2   3  23       14.26       12.68      0.75 o 
  -1   3  23       12.37       11.10      0.75 o 
   0   3  23        5.59        1.84      0.68 o 
   1   3  23       11.72        9.69      0.78 o 
   2   3  23       20.17       15.68      1.07 o 
   3   3  23        4.50        4.02      1.05 o 
   4   3  23        0.35        1.83      2.13 o 
  -5   4  23        7.10        2.12      1.14 o 
  -4   4  23       37.01       37.96      2.96 o 
  -3   4  23        0.78        1.80      1.38 o 
  -2   4  23        0.73        0.90      0.99 o 
  -1   4  23        1.13        0.71      0.80 o 
   0   4  23       45.56       44.15      2.85 o 
   1   4  23        9.75        8.01      1.00 o 
   2   4  23        2.33        4.62      1.51 o 
  -2   5  23       38.26       34.22      3.61 o 
  -1   5  23       39.55       27.87      3.43 o 
  -7   0  24       97.91       92.06      4.25 o 
  -6   0  24       71.42       71.20      2.93 o 
  -5   0  24      200.48      202.22      6.14 o 
  -4   0  24      228.34      235.62      6.81 o 
  -3   0  24       22.17       18.79      1.35 o 
  -2   0  24      156.51      158.17      5.12 o 
  -1   0  24        0.03        0.28      0.54 o 
   0   0  24      193.72      200.54      4.24 o 
   1   0  24       69.96       70.00      1.90 o 
   2   0  24       15.11       20.43      0.97 o 
   3   0  24      683.01      858.28     32.38 o 
   4   0  24       38.48       46.84      2.62 o 
  -7   1  24       23.77       21.30      1.99 o 
  -6   1  24        5.72        5.32      1.15 o 
  -5   1  24       11.67       12.67      1.04 o 
  -4   1  24       58.52       64.56      1.90 o 
  -3   1  24      456.26      481.72     13.43 o 
  -2   1  24      230.11      212.33     10.10 o 
  -1   1  24       31.83       28.22      0.79 o 
   0   1  24       35.81       39.96      0.98 o 
   1   1  24      151.37      149.38      2.38 o 
   2   1  24      131.63      150.60      2.75 o 
   3   1  24       36.29       41.23      2.34 o 
   4   1  24        4.49        7.50      1.18 o 
  -7   2  24       30.10       27.14      1.44 o 
  -6   2  24        2.49        1.45      2.15 o 
  -5   2  24        7.22        5.69      1.72 o 
  -4   2  24       24.59       24.08      1.48 o 
  -3   2  24      320.21      329.73      7.97 o 
  -2   2  24       82.94       76.82      1.82 o 
  -1   2  24       20.38       23.71      1.01 o 
   0   2  24      522.81      548.52     17.48 o 
   1   2  24        6.20        4.52      1.56 o 
   2   2  24       14.53       16.20      0.99 o 
   3   2  24        0.62        2.79      0.82 o 
   4   2  24       81.26       76.02      6.35 o 
  -6   3  24       18.56       16.29      1.34 o 
  -5   3  24      276.44      287.93      6.18 o 
  -4   3  24       35.20       39.14      1.47 o 
  -3   3  24       30.33       30.99      1.23 o 
  -2   3  24       60.02       58.80      1.79 o 
  -1   3  24       16.06       12.25      1.70 o 
   0   3  24        3.47        2.20      0.97 o 
   1   3  24        1.60        2.26      0.81 o 
   2   3  24        1.01        2.13      0.81 o 
   3   3  24        0.70       -1.07      0.98 o 
  -4   4  24       17.25       16.57      2.54 o 
  -3   4  24       24.79       26.56      1.36 o 
  -2   4  24       12.33        6.31      1.08 o 
  -1   4  24       58.14       58.25      5.79 o 
   0   4  24       72.66       71.67      4.57 o 
   1   4  24       62.63       75.47      3.13 o 
   2   4  24        1.08        1.84      1.19 o 
  -7   1  25       44.90       37.70      3.40 o 
  -6   1  25        0.00        1.46      0.88 o 
  -5   1  25       71.08       73.41      2.26 o 
  -4   1  25       75.53       82.54      2.23 o 
  -3   1  25      232.11      225.60      5.22 o 
  -2   1  25        9.46        8.74      1.37 o 
  -1   1  25       61.38       56.98      1.34 o 
   0   1  25       12.25        9.16      1.02 o 
   1   1  25       35.15       39.18      2.10 o 
   2   1  25       28.84       28.35      3.06 o 
   3   1  25        2.93        5.08      0.91 o 
   4   1  25        9.25        7.22      1.25 o 
  -6   2  25        5.81        4.21      1.65 o 
  -5   2  25        9.54        8.73      1.22 o 
  -4   2  25        9.40        9.25      1.36 o 
  -3   2  25        0.30       -0.67      1.22 o 
  -2   2  25        0.29       -0.16      0.70 o 
  -1   2  25        0.44       -0.89      0.59 o 
   0   2  25      127.59      129.80      2.60 o 
   1   2  25       51.06       50.68      1.76 o 
   2   2  25        7.70        8.49      1.07 o 
   3   2  25        2.81        2.62      2.15 o 
   4   2  25        4.54        4.80      1.94 o 
  -6   3  25        0.14        0.30      1.04 o 
  -5   3  25        3.17        6.32      2.35 o 
  -4   3  25       58.82       52.66      1.77 o 
  -3   3  25       13.67       14.76      1.00 o 
  -2   3  25       51.74       50.93      1.36 o 
  -1   3  25       13.18        9.11      0.78 o 
   0   3  25       54.95       45.45      3.76 o 
   1   3  25       64.77       55.76      2.52 o 
   2   3  25       14.30       11.26      1.28 o 
   3   3  25        6.94        3.80      1.19 o 
  -4   4  25       26.26       24.86      1.79 o 
  -3   4  25        2.36        1.52      2.09 o 
  -2   4  25        4.59        6.24      1.09 o 
  -1   4  25        0.06       -0.65      0.82 o 
   0   4  25        4.80        2.74      0.87 o 
   1   4  25        3.81        2.77      1.25 o 
  -7   0  26       80.55       69.50      3.69 o 
  -6   0  26       16.02       14.73      1.93 o 
  -5   0  26        0.15        1.83      1.36 o 
  -4   0  26       12.23        7.23      1.25 o 
  -3   0  26       68.26       60.14      2.51 o 
  -2   0  26      113.86      120.56      4.34 o 
  -1   0  26      128.09      120.44      3.15 o 
   0   0  26      114.26      123.87      2.94 o 
   1   0  26       24.83       22.89      1.03 o 
   2   0  26       37.71       44.41      1.44 o 
   3   0  26      169.56      203.83      6.33 o 
   4   0  26        0.35       -1.83      1.36 o 
  -7   1  26        5.85        3.30      2.43 o 
  -6   1  26        6.55        6.24      1.13 o 
  -5   1  26       36.75       35.08      1.50 o 
  -4   1  26      173.56      185.83      7.26 o 
  -3   1  26       98.79      105.21      2.74 o 
  -2   1  26      245.62      275.44      5.06 o 
  -1   1  26       82.53       86.60      1.85 o 
   0   1  26        9.71       12.25      0.64 o 
   1   1  26        0.02       -0.27      0.50 o 
   2   1  26       43.35       43.61      4.06 o 
   3   1  26       17.84       20.40      2.55 o 
   4   1  26        8.21       10.47      1.39 o 
  -6   2  26       23.75       22.19      1.45 o 
  -5   2  26       11.63        9.52      1.17 o 
  -4   2  26        1.94        2.18      1.22 o 
  -3   2  26      212.42      216.50      7.08 o 
  -2   2  26       11.94        9.91      0.88 o 
  -1   2  26      152.43      141.93      2.83 o 
   0   2  26       20.18       22.13      0.93 o 
   1   2  26       16.19       16.16      1.51 o 
   2   2  26        0.41       -0.52      2.65 o 
   3   2  26        0.09        0.43      1.09 o 
  -5   3  26        1.28        1.16      0.94 o 
  -4   3  26       11.67       12.80      0.97 o 
  -3   3  26       18.45       18.20      1.09 o 
  -2   3  26        0.98        1.00      0.95 o 
  -1   3  26        0.38        0.57      0.72 o 
   0   3  26        0.54        0.45      0.84 o 
   1   3  26        1.49       -1.62      1.11 o 
   2   3  26        0.10       -1.55      1.03 o 
  -3   4  26       20.98       18.65      3.43 o 
  -2   4  26       12.13       10.73      2.47 o 
  -1   4  26       30.28       24.32      1.32 o 
   0   4  26       14.90       15.61      1.24 o 
  -6   1  27       12.96       14.21      2.52 o 
  -5   1  27       29.58       29.78      3.87 o 
  -4   1  27      118.33      121.94      3.18 o 
  -3   1  27       23.85       21.55      1.28 o 
  -2   1  27       58.87       52.74      2.74 o 
  -1   1  27       37.02       43.52      1.99 o 
   0   1  27        7.26        6.83      0.87 o 
   1   1  27        1.11        0.02      0.56 o 
   2   1  27      123.32      120.82      2.98 o 
   3   1  27       37.58       35.22      1.42 o 
  -6   2  27       71.00       65.20      2.94 o 
  -5   2  27        2.00        2.28      1.42 o 
  -4   2  27       11.58       14.42      1.23 o 
  -3   2  27      206.31      226.13      5.29 o 
  -2   2  27       11.14        9.79      0.86 o 
  -1   2  27        2.01        1.08      0.70 o 
   0   2  27        9.29       10.75      0.89 o 
   1   2  27       79.70       86.61      2.60 o 
   2   2  27        5.37        5.69      1.22 o 
   3   2  27        5.55        5.69      2.19 o 
  -5   3  27       11.33        9.28      2.02 o 
  -4   3  27       20.12       16.52      1.41 o 
  -3   3  27        2.16        3.56      0.88 o 
  -2   3  27       88.83       94.88      2.89 o 
  -1   3  27        0.70        2.25      0.74 o 
   0   3  27       40.31       35.31      4.43 o 
   1   3  27       68.32       58.25      3.00 o 
  -2   4  27       14.47       16.11      1.86 o 
  -6   0  28       13.61        7.13      1.95 o 
  -5   0  28       10.85        7.72      1.63 o 
  -4   0  28       46.20       43.15      2.60 o 
  -3   0  28      515.07      573.64     16.10 o 
  -2   0  28       65.57       52.51      2.69 o 
  -1   0  28       79.24       75.83      3.13 o 
   0   0  28      299.21      344.94     10.24 o 
   1   0  28      240.27      259.91      6.76 o 
   2   0  28       37.96       40.28      1.90 o 
   3   0  28        3.04        3.95      1.14 o 
  -6   1  28        0.18       -0.03      1.21 o 
  -5   1  28      182.00      188.54      5.41 o 
  -4   1  28       86.96       84.36      4.84 o 
  -3   1  28       24.07       31.62      1.38 o 
  -2   1  28        5.22        3.83      1.00 o 
  -1   1  28        0.57        0.72      0.71 o 
   0   1  28        4.62        6.35      1.28 o 
   1   1  28        0.25       -0.42      0.64 o 
   2   1  28       11.97        8.80      0.84 o 
   3   1  28       28.60       28.09      2.19 o 
  -5   2  28       36.60       35.69      1.81 o 
  -4   2  28       57.97       54.31      2.21 o 
  -3   2  28        6.43        4.45      1.06 o 
  -2   2  28        8.80        5.22      0.98 o 
  -1   2  28        0.02        1.24      0.66 o 
   0   2  28        4.93        5.47      1.14 o 
   1   2  28       10.97       13.37      1.30 o 
   2   2  28       62.08       73.67      3.10 o 
  -4   3  28        3.08        0.66      1.84 o 
  -3   3  28       22.97       20.46      1.45 o 
  -2   3  28        5.36        4.34      1.73 o 
  -1   3  28        1.03       -0.46      1.26 o 
   0   3  28       18.15       15.81      1.95 o 
   1   3  28       22.95       23.36      2.06 o 
  -5   1  29       58.69       54.26      2.28 o 
  -4   1  29        0.62        0.87      2.04 o 
  -3   1  29       70.87       78.92      2.78 o 
  -2   1  29        2.51        2.87      1.01 o 
  -1   1  29       24.01       21.04      1.78 o 
   0   1  29        2.14       -0.37      0.69 o 
   1   1  29       36.91       30.37      1.97 o 
   2   1  29        5.86        6.18      2.99 o 
  -5   2  29       49.40       44.33      3.09 o 
  -4   2  29       14.02       11.06      1.34 o 
  -3   2  29        5.09        3.83      1.28 o 
  -2   2  29        0.00       -1.30      1.61 o 
  -1   2  29        0.19       -0.55      0.68 o 
   0   2  29        1.13        0.68      0.79 o 
   1   2  29        7.32        6.14      2.58 o 
  -3   3  29       60.02       51.25      2.66 o 
  -2   3  29       73.14       70.39      3.05 o 
  -1   3  29       17.16       11.85      1.77 o 
   0   3  29       20.02       18.93      2.03 o 
  -5   0  30        2.64       -2.52      2.58 o 
  -4   0  30       15.91       14.86      2.03 o 
  -3   0  30      547.32      581.16     20.83 o 
  -2   0  30       18.90       19.42      1.90 o 
  -1   0  30       24.13       21.64      1.78 o 
   0   0  30       44.15       41.51      2.78 o 
   1   0  30       34.83       33.11      2.00 o 
   2   0  30       11.07        9.95      1.62 o 
  -5   1  30       40.50       35.40      2.10 o 
  -4   1  30       24.61       24.59      1.55 o 
  -3   1  30        2.97        2.02      1.41 o 
  -2   1  30        0.85        0.34      1.79 o 
  -1   1  30        1.49       -1.29      0.91 o 
   0   1  30       41.25       37.55      2.25 o 
   1   1  30       25.79       25.86      1.61 o 
  -4   2  30        9.58        5.85      3.48 o 
  -3   2  30       35.86       31.36      1.80 o 
  -2   2  30       60.52       53.57      2.23 o 
  -1   2  30        0.90       -1.18      1.08 o 
   0   2  30        9.87        8.64      2.72 o 
  -4   1  31        0.89        1.03      1.63 o 
  -3   1  31        1.82        3.47      3.19 o 
  -2   1  31       25.68       24.32      1.54 o 
  -1   1  31       26.60       25.50      1.60 o 
   0   1  31      106.24      108.56      3.44 o 
  -3   2  31        0.78       -2.27      1.51 o 
  -2   2  31       15.70       13.81      3.65 o 
  -1   2  31       35.73       31.07      2.73 o 
  -3   0  32       79.21       86.61      6.91 o 
  -2   0  32      152.73      151.26      9.73 o 
  -1   0  32        0.01        1.93      1.96 o 
   0   0  32       24.52       24.40      3.13 o 
  -3   1  32        8.51       13.69      1.96 o 
  -2   1  32       12.42       11.95      4.17 o 
  -1   1  32       86.76       81.35      4.51 o 
                                                 
